# Supplementary material for: 1-(3-p-Tolyl­isoxazol-5-yl)cyclo­hexa­nol
Source: Acta Crystallogr Sect E Struct Rep Online. 2009 Nov 4;65(Pt 12):o2971. doi: 10.1107/S1600536809044900 (PMC2972041; doi:10.1107/S1600536809044900)
Supplement: Supplementary file 1 [file e-65-o2971-sup1.cif]

##############################################################################
###                                                                        ###
###        Electronic paper (Acta Crystallographica Section E)             ###
###                                                                        ###
##############################################################################
#                                                                            #
# This CIF contains the data in a paper accepted for publication in Acta     #
# Crystallographica Section E. It conforms to the requirements of Notes      #
# for Authors for Section E, and has been peer reviewed under the auspices   #
# of the IUCr Commission on Journals.                                        #
#                                                                            #
# Full details of the Crystallographic Information File format               #
# are given in the paper "The Crystallographic Information File (CIF):       #
# a New Standard Archive File for Crystallography" by S. R. Hall, F. H.      #
# Allen and I. D. Brown [Acta Cryst. (1991), A47, 655-685].                  #
#                                                                            #
# The current version of the core CIF dictionary is obtainable from          #
# ftp://ftp.iucr.org/pub/cif_core.dic. The current version number is 2.4.    #
#                                                                            #
# Software is freely available for graphical display of the structure(s) in  #
# this CIF.  For information consult the CIF home page http://www.iucr.org/  #
# cif/home.html                                                              #
#                                                                            #
# This file may be used for bona fide research purposes within the           #
# scientific community so long as proper attribution is given to the journal # 
# article from which it was obtained.                                        #
#                                                                            #
##############################################################################
                                             
data_I
_audit_creation_method     SHELXL-97
_chemical_name_systematic
;
1-(3-<i>p</i>-Tolylisoxazol-5-yl)cyclohexanol
;
_chemical_name_common     ?
_chemical_formula_moiety     'C16 H19 N O2'
_chemical_formula_sum     'C16 H19 N O2'
_chemical_formula_iupac     'C16 H19 N O2'
_chemical_formula_weight     257.32
_chemical_melting_point     ?
_symmetry_cell_setting     'orthorhombic'
_symmetry_space_group_name_H-M     'P c a 21'
_symmetry_space_group_name_Hall     'P 2c -2ac'
loop_
    _symmetry_equiv_pos_as_xyz
    'x, y, z'
    '-x, -y, z+1/2'
    '-x+1/2, y, z+1/2'
    'x+1/2, -y, z'
_cell_length_a     10.9404(3)
_cell_length_b     9.7136(3)
_cell_length_c     26.9207(7)
_cell_angle_alpha     90.00
_cell_angle_beta     90.00
_cell_angle_gamma     90.00
_cell_volume     2860.88(14)
_cell_formula_units_Z     8
_cell_measurement_reflns_used     4377
_cell_measurement_theta_min     2.59
_cell_measurement_theta_max     30.30
_cell_measurement_temperature     298(2)
_exptl_crystal_description     bloc
_exptl_crystal_colour     colourless
_exptl_crystal_size_max     0.18
_exptl_crystal_size_mid     0.17
_exptl_crystal_size_min     0.10
_exptl_crystal_density_diffrn     1.195
_exptl_crystal_density_meas     ?
_exptl_crystal_density_method     'not measured'
_exptl_crystal_F_000     1104
_exptl_absorpt_coefficient_mu     0.078
_exptl_absorpt_correction_type     'none'
_exptl_absorpt_process_details     ?
_exptl_absorpt_correction_T_min     ?
_exptl_absorpt_correction_T_max     ?
_diffrn_ambient_temperature     298(2)
_diffrn_radiation_type     MoK\a
_diffrn_radiation_wavelength     0.71073
_diffrn_radiation_source     'fine-focus sealed tube'
_diffrn_radiation_monochromator     graphite
_diffrn_measurement_device_type     'Bruker X8 APEXII'
_diffrn_measurement_method     '\f and \w'
_diffrn_detector_area_resol_mean     ?
_diffrn_reflns_number     87116
_diffrn_reflns_av_R_equivalents     0.0320
_diffrn_reflns_av_sigmaI/netI     0.0173
_diffrn_reflns_theta_min     0.76
_diffrn_reflns_theta_max     30.30
_diffrn_reflns_theta_full     30.30
_diffrn_measured_fraction_theta_max     0.999
_diffrn_measured_fraction_theta_full     0.999
_diffrn_reflns_limit_h_min     -15
_diffrn_reflns_limit_h_max     15
_diffrn_reflns_limit_k_min     -13
_diffrn_reflns_limit_k_max     13
_diffrn_reflns_limit_l_min     -38
_diffrn_reflns_limit_l_max     38
_diffrn_standards_number     0
_diffrn_standards_interval_count     .
_diffrn_standards_interval_time     .
_diffrn_standards_decay_%     ?
_refine_special_details
;
Refinement of <i>F</i>^2^ against ALL reflections. The weighted <i>R</i>-factor
<i>wR</i> and goodness of fit <i>S</i> are based on <i>F</i>^2^, conventional
<i>R</i>-factors <i>R</i> are based on <i>F</i>, with <i>F</i> set to zero for
negative <i>F</i>^2^. The threshold expression of <i>F</i>^2^ >
\s(<i>F</i>^2^) is used only for calculating <i>R</i>-factors(gt) <i>etc</i>.
and is not relevant to the choice of reflections for refinement.
<i>R</i>-factors based on <i>F</i>^2^ are statistically about twice as large
as those based on <i>F</i>, and <i>R</i>- factors based on ALL data will be
even larger.
;
_reflns_number_total     4377
_reflns_number_gt     3820
_reflns_threshold_expression     I>2\s(I)
_refine_ls_structure_factor_coef     Fsqd
_refine_ls_matrix_type     full
_refine_ls_R_factor_all     0.0500
_refine_ls_R_factor_gt     0.0385
_refine_ls_wR_factor_gt     0.0964
_refine_ls_wR_factor_ref     0.1048
_refine_ls_goodness_of_fit_ref     1.036
_refine_ls_restrained_S_all     1.036
_refine_ls_number_reflns     8578
_refine_ls_number_parameters     347
_refine_ls_number_restraints     1
_refine_ls_hydrogen_treatment     constr
_refine_ls_weighting_scheme     calc
_refine_ls_weighting_details
         'calc w=1/[\s^2^(Fo^2^)+(0.0535P)^2^+0.2498P] where P=(Fo^2^+2Fc^2^)/3'
_atom_sites_solution_hydrogens     geom
_atom_sites_solution_primary     direct
_atom_sites_solution_secondary     difmap
_refine_ls_shift/su_max     0.008
_refine_ls_shift/su_mean     0.000
_refine_diff_density_max     0.196
_refine_diff_density_min     -0.154
_refine_ls_extinction_method     none
_refine_ls_extinction_coef     ?
loop_
    _atom_type_symbol
    _atom_type_description
    _atom_type_scat_dispersion_real
    _atom_type_scat_dispersion_imag
    _atom_type_scat_source
    'C' 'C' 0.0033 0.0016
                         'International Tables Vol C Tables 4.2.6.8 and 6.1.1.4'
    'H' 'H' 0.0000 0.0000
                         'International Tables Vol C Tables 4.2.6.8 and 6.1.1.4'
    'N' 'N' 0.0061 0.0033
                         'International Tables Vol C Tables 4.2.6.8 and 6.1.1.4'
    'O' 'O' 0.0106 0.0060
                         'International Tables Vol C Tables 4.2.6.8 and 6.1.1.4'
_computing_data_collection     'APEX2 (Bruker, 2005)'
_computing_cell_refinement     'SAINT (Bruker, 2005)'
_computing_data_reduction     'SAINT (Bruker, 2005)'
_computing_structure_solution     'SHELXS97 (Sheldrick, 2008)'
_computing_structure_refinement     'SHELXS97 (Sheldrick, 2008)'
_computing_molecular_graphics
                  'ORTEP-3 for Windows (Farrugia, 1997) and PLATON (Spek, 2009)'
_computing_publication_material     'WinGX (Farrugia, 1999)'
loop_
    _atom_site_type_symbol
    _atom_site_label
    _atom_site_fract_x
    _atom_site_fract_y
    _atom_site_fract_z
    _atom_site_U_iso_or_equiv
    _atom_site_adp_type
    _atom_site_calc_flag
    _atom_site_refinement_flags
    _atom_site_occupancy
    _atom_site_disorder_assembly
    _atom_site_disorder_group
    O O1 0.06445(8) 0.00823(10) 0.57893(4) 0.0480(2) Uani d . 1 . .
    H H1 0.0930 0.0832 0.5867 0.072 Uiso calc R 1 . .
    O O3 0.11978(9) -0.17692(11) 0.65818(4) 0.0483(2) Uani d . 1 . .
    N N1 0.17299(11) -0.19192(14) 0.70537(4) 0.0503(3) Uani d . 1 . .
    C C1 0.26673(12) -0.03462(16) 0.54425(5) 0.0477(3) Uani d . 1 . .
    H H1A 0.3325 -0.1015 0.5438 0.057 Uiso calc R 1 . .
    H H1B 0.2974 0.0489 0.5595 0.057 Uiso calc R 1 . .
    C C2 0.22715(16) -0.0037(2) 0.49105(6) 0.0619(4) Uani d . 1 . .
    H H2A 0.1661 0.0688 0.4913 0.074 Uiso calc R 1 . .
    H H2B 0.2970 0.0287 0.4722 0.074 Uiso calc R 1 . .
    C C3 0.17463(17) -0.1307(2) 0.46633(6) 0.0656(4) Uani d . 1 . .
    H H3A 0.2377 -0.2004 0.4634 0.079 Uiso calc R 1 . .
    H H3B 0.1468 -0.1075 0.4332 0.079 Uiso calc R 1 . .
    C C4 0.06776(16) -0.18753(18) 0.49661(6) 0.0584(4) Uani d . 1 . .
    H H4A 0.0014 -0.1214 0.4964 0.070 Uiso calc R 1 . .
    H H4B 0.0384 -0.2717 0.4813 0.070 Uiso calc R 1 . .
    C C5 0.10482(13) -0.21730(13) 0.55016(6) 0.0475(3) Uani d . 1 . .
    H H5A 0.1636 -0.2921 0.5507 0.057 Uiso calc R 1 . .
    H H5B 0.0335 -0.2463 0.5688 0.057 Uiso calc R 1 . .
    C C6 0.16095(10) -0.09053(12) 0.57496(5) 0.0365(2) Uani d . 1 . .
    C C7 0.20414(11) -0.12361(12) 0.62677(5) 0.0384(2) Uani d . 1 . .
    C C8 0.31007(12) -0.10441(14) 0.65116(5) 0.0420(3) Uani d . 1 . .
    H H8 0.3830 -0.0699 0.6385 0.050 Uiso calc R 1 . .
    C C9 0.28579(12) -0.14860(13) 0.70052(5) 0.0406(3) Uani d . 1 . .
    C C10 0.36790(13) -0.14279(14) 0.74392(5) 0.0440(3) Uani d . 1 . .
    C C11 0.46620(14) -0.05373(16) 0.74405(5) 0.0512(3) Uani d . 1 . .
    H H11 0.4817 0.0003 0.7162 0.061 Uiso calc R 1 . .
    C C12 0.54184(16) -0.04399(19) 0.78505(6) 0.0587(4) Uani d . 1 . .
    H H12 0.6074 0.0169 0.7844 0.070 Uiso calc R 1 . .
    C C13 0.52180(16) -0.12314(19) 0.82699(6) 0.0603(4) Uani d . 1 . .
    C C14 0.42354(18) -0.2130(2) 0.82669(6) 0.0653(4) Uani d . 1 . .
    H H14 0.4087 -0.2677 0.8544 0.078 Uiso calc R 1 . .
    C C15 0.34695(16) -0.22311(18) 0.78595(6) 0.0577(4) Uani d . 1 . .
    H H15 0.2812 -0.2838 0.7866 0.069 Uiso calc R 1 . .
    C C31 0.6071(2) -0.1127(3) 0.87111(8) 0.0909(7) Uani d . 1 . .
    H H31A 0.6901 -0.1222 0.8601 0.136 Uiso calc R 1 . .
    H H31B 0.5885 -0.1845 0.8944 0.136 Uiso calc R 1 . .
    H H31C 0.5968 -0.0247 0.8868 0.136 Uiso calc R 1 . .
    O O2 0.13845(8) 0.27957(9) 0.59456(4) 0.0446(2) Uani d . 1 . .
    H H2 0.0833 0.3217 0.5806 0.067 Uiso calc R 1 . .
    O O4 0.37614(10) 0.53575(12) 0.59082(4) 0.0551(3) Uani d . 1 . .
    N N2 0.43241(12) 0.59158(15) 0.54833(5) 0.0567(3) Uani d . 1 . .
    C C16 0.30531(13) 0.29329(15) 0.65160(6) 0.0474(3) Uani d . 1 . .
    H H16A 0.3400 0.2165 0.6334 0.057 Uiso calc R 1 . .
    H H16B 0.3721 0.3518 0.6624 0.057 Uiso calc R 1 . .
    C C17 0.23731(17) 0.23905(17) 0.69701(6) 0.0587(4) Uani d . 1 . .
    H H17A 0.1780 0.1707 0.6865 0.070 Uiso calc R 1 . .
    H H17B 0.2949 0.1944 0.7192 0.070 Uiso calc R 1 . .
    C C18 0.1719(2) 0.35391(19) 0.72487(6) 0.0650(4) Uani d . 1 . .
    H H18A 0.1269 0.3153 0.7526 0.078 Uiso calc R 1 . .
    H H18B 0.2316 0.4182 0.7380 0.078 Uiso calc R 1 . .
    C C19 0.08429(16) 0.42955(17) 0.69051(6) 0.0570(4) Uani d . 1 . .
    H H19A 0.0211 0.3668 0.6793 0.068 Uiso calc R 1 . .
    H H19B 0.0453 0.5041 0.7085 0.068 Uiso calc R 1 . .
    C C20 0.15192(13) 0.48696(13) 0.64607(5) 0.0439(3) Uani d . 1 . .
    H H20A 0.2097 0.5561 0.6573 0.053 Uiso calc R 1 . .
    H H20B 0.0939 0.5316 0.6241 0.053 Uiso calc R 1 . .
    C C21 0.22078(11) 0.37544(12) 0.61712(5) 0.0383(2) Uani d . 1 . .
    C C22 0.29290(11) 0.44198(13) 0.57612(5) 0.0398(2) Uani d . 1 . .
    C C23 0.29195(13) 0.43498(14) 0.52616(5) 0.0459(3) Uani d . 1 . .
    H H23 0.2431 0.3792 0.5063 0.055 Uiso calc R 1 . .
    C C24 0.38164(12) 0.53111(14) 0.51042(5) 0.0437(3) Uani d . 1 . .
    C C25 0.41837(14) 0.56858(16) 0.45954(6) 0.0507(3) Uani d . 1 . .
    C C26 0.49890(17) 0.6774(2) 0.45147(7) 0.0678(4) Uani d . 1 . .
    H H26 0.5283 0.7284 0.4781 0.081 Uiso calc R 1 . .
    C C27 0.53507(19) 0.7092(3) 0.40341(8) 0.0829(6) Uani d . 1 . .
    H H27 0.5887 0.7822 0.3984 0.099 Uiso calc R 1 . .
    C C28 0.4935(2) 0.6354(2) 0.36267(7) 0.0763(5) Uani d . 1 . .
    C C29 0.4112(3) 0.5332(3) 0.37146(8) 0.0963(8) Uani d . 1 . .
    H H29 0.3792 0.4847 0.3446 0.116 Uiso calc R 1 . .
    C C30 0.3732(3) 0.4987(2) 0.41912(7) 0.0801(6) Uani d . 1 . .
    H H34 0.3170 0.4280 0.4237 0.096 Uiso calc R 1 . .
    C C32 0.5363(3) 0.6679(4) 0.31036(9) 0.1103(9) Uani d . 1 . .
    H H32A 0.5810 0.7529 0.3105 0.165 Uiso calc R 1 . .
    H H32B 0.4668 0.6761 0.2888 0.165 Uiso calc R 1 . .
    H H32C 0.5883 0.5951 0.2987 0.165 Uiso calc R 1 . .
loop_
    _atom_site_aniso_label
    _atom_site_aniso_U_11
    _atom_site_aniso_U_22
    _atom_site_aniso_U_33
    _atom_site_aniso_U_12
    _atom_site_aniso_U_13
    _atom_site_aniso_U_23
    O1 0.0360(4) 0.0406(4) 0.0675(6) 0.0067(3) -0.0034(4) -0.0048(4)
    O3 0.0416(5) 0.0563(5) 0.0471(5) -0.0072(4) 0.0036(4) -0.0019(4)
    N1 0.0518(7) 0.0578(7) 0.0413(6) -0.0064(5) 0.0042(5) 0.0006(5)
    C1 0.0346(6) 0.0643(8) 0.0443(7) -0.0050(5) -0.0031(5) 0.0053(6)
    C2 0.0513(8) 0.0882(11) 0.0463(7) -0.0129(8) -0.0041(6) 0.0164(8)
    C3 0.0653(10) 0.0874(12) 0.0440(7) 0.0045(9) -0.0063(7) -0.0033(8)
    C4 0.0627(9) 0.0580(8) 0.0546(8) -0.0075(7) -0.0155(7) -0.0070(7)
    C5 0.0533(7) 0.0382(6) 0.0510(7) -0.0019(5) -0.0065(6) -0.0037(6)
    C6 0.0306(5) 0.0353(5) 0.0436(6) 0.0027(4) -0.0025(4) -0.0008(4)
    C7 0.0355(6) 0.0366(5) 0.0432(6) 0.0025(4) 0.0045(4) -0.0038(5)
    C8 0.0369(6) 0.0478(6) 0.0413(6) 0.0019(5) 0.0017(5) 0.0031(5)
    C9 0.0441(6) 0.0372(6) 0.0404(6) 0.0040(5) 0.0039(5) -0.0018(5)
    C10 0.0487(7) 0.0457(6) 0.0376(6) 0.0065(5) 0.0020(5) -0.0009(5)
    C11 0.0560(8) 0.0534(7) 0.0442(7) -0.0014(6) -0.0032(6) 0.0061(6)
    C12 0.0553(9) 0.0671(9) 0.0538(8) -0.0039(7) -0.0081(6) 0.0015(7)
    C13 0.0632(9) 0.0777(11) 0.0400(7) 0.0091(8) -0.0050(6) -0.0035(7)
    C14 0.0756(11) 0.0816(12) 0.0387(7) -0.0003(9) 0.0005(7) 0.0116(7)
    C15 0.0626(9) 0.0641(9) 0.0465(7) -0.0053(7) 0.0029(6) 0.0076(7)
    C31 0.0888(15) 0.132(2) 0.0516(10) -0.0045(14) -0.0215(10) 0.0034(12)
    O2 0.0412(5) 0.0333(4) 0.0595(6) -0.0003(3) -0.0095(4) -0.0018(4)
    O4 0.0527(6) 0.0675(7) 0.0449(5) -0.0229(5) -0.0046(4) 0.0012(5)
    N2 0.0524(7) 0.0693(8) 0.0483(6) -0.0200(6) -0.0015(5) 0.0057(6)
    C16 0.0452(7) 0.0445(6) 0.0523(7) 0.0060(5) -0.0096(5) 0.0034(6)
    C17 0.0703(10) 0.0523(8) 0.0535(8) 0.0080(7) -0.0056(7) 0.0127(6)
    C18 0.0870(12) 0.0643(10) 0.0439(7) 0.0032(9) 0.0041(7) 0.0064(7)
    C19 0.0615(9) 0.0545(8) 0.0550(8) 0.0079(7) 0.0128(7) 0.0000(6)
    C20 0.0471(7) 0.0360(6) 0.0486(7) 0.0035(5) 0.0000(5) -0.0009(5)
    C21 0.0363(6) 0.0338(5) 0.0446(6) 0.0007(4) -0.0034(5) 0.0002(5)
    C22 0.0361(6) 0.0371(5) 0.0461(6) 0.0018(4) -0.0040(5) -0.0010(5)
    C23 0.0481(7) 0.0426(6) 0.0470(7) -0.0042(5) -0.0044(5) -0.0050(5)
    C24 0.0403(6) 0.0431(6) 0.0476(7) 0.0030(5) 0.0005(5) -0.0008(5)
    C25 0.0502(7) 0.0519(7) 0.0501(7) 0.0068(6) 0.0036(6) 0.0036(6)
    C26 0.0579(9) 0.0868(12) 0.0586(9) -0.0137(8) 0.0026(7) 0.0075(8)
    C27 0.0667(11) 0.1048(16) 0.0772(14) -0.0099(10) 0.0099(10) 0.0285(12)
    C28 0.0845(13) 0.0901(14) 0.0544(9) 0.0206(11) 0.0148(9) 0.0135(10)
    C29 0.149(2) 0.0882(16) 0.0514(10) -0.0098(16) 0.0070(13) -0.0056(10)
    C30 0.1169(17) 0.0688(11) 0.0545(9) -0.0194(11) 0.0065(10) -0.0061(9)
    C32 0.126(2) 0.141(2) 0.0640(13) 0.0189(19) 0.0251(13) 0.0296(14)
_geom_special_details
;
 All esds (except the esd in the dihedral angle between two l.s. planes)
 are estimated using the full covariance matrix.  The cell esds are taken
 into account individually in the estimation of esds in distances, angles
 and torsion angles; correlations between esds in cell parameters are only
 used when they are defined by crystal symmetry.  An approximate (isotropic)
 treatment of cell esds is used for estimating esds involving l.s. planes.
;
loop_
    _geom_bond_atom_site_label_1
    _geom_bond_atom_site_label_2
    _geom_bond_site_symmetry_2
    _geom_bond_distance
    _geom_bond_publ_flag
    O1 C6 . 1.4305(14) ?
    O1 H1 . 0.8200 ?
    O3 C7 . 1.3546(15) ?
    O3 N1 . 1.4051(16) ?
    N1 C9 . 1.3103(18) ?
    C1 C6 . 1.5223(18) ?
    C1 C2 . 1.526(2) ?
    C1 H1A . 0.9700 ?
    C1 H1B . 0.9700 ?
    C2 C3 . 1.515(3) ?
    C2 H2A . 0.9700 ?
    C2 H2B . 0.9700 ?
    C3 C4 . 1.528(3) ?
    C3 H3A . 0.9700 ?
    C3 H3B . 0.9700 ?
    C4 C5 . 1.525(2) ?
    C4 H4A . 0.9700 ?
    C4 H4B . 0.9700 ?
    C5 C6 . 1.5294(17) ?
    C5 H5A . 0.9700 ?
    C5 H5B . 0.9700 ?
    C6 C7 . 1.5072(17) ?
    C7 C8 . 1.3450(18) ?
    C8 C9 . 1.4215(17) ?
    C8 H8 . 0.9300 ?
    C9 C10 . 1.4747(19) ?
    C10 C11 . 1.380(2) ?
    C10 C15 . 1.393(2) ?
    C11 C12 . 1.383(2) ?
    C11 H11 . 0.9300 ?
    C12 C13 . 1.384(2) ?
    C12 H12 . 0.9300 ?
    C13 C14 . 1.385(3) ?
    C13 C31 . 1.514(2) ?
    C14 C15 . 1.384(2) ?
    C14 H14 . 0.9300 ?
    C15 H15 . 0.9300 ?
    C31 H31A . 0.9600 ?
    C31 H31B . 0.9600 ?
    C31 H31C . 0.9600 ?
    O2 C21 . 1.4308(15) ?
    O2 H2 . 0.8200 ?
    O4 C22 . 1.3473(16) ?
    O4 N2 . 1.4076(17) ?
    N2 C24 . 1.3021(19) ?
    C16 C17 . 1.525(2) ?
    C16 C21 . 1.5342(17) ?
    C16 H16A . 0.9700 ?
    C16 H16B . 0.9700 ?
    C17 C18 . 1.523(2) ?
    C17 H17A . 0.9700 ?
    C17 H17B . 0.9700 ?
    C18 C19 . 1.521(3) ?
    C18 H18A . 0.9700 ?
    C18 H18B . 0.9700 ?
    C19 C20 . 1.513(2) ?
    C19 H19A . 0.9700 ?
    C19 H19B . 0.9700 ?
    C20 C21 . 1.5325(18) ?
    C20 H20A . 0.9700 ?
    C20 H20B . 0.9700 ?
    C21 C22 . 1.5027(18) ?
    C22 C23 . 1.3469(19) ?
    C23 C24 . 1.419(2) ?
    C23 H23 . 0.9300 ?
    C24 C25 . 1.473(2) ?
    C25 C30 . 1.375(3) ?
    C25 C26 . 1.393(2) ?
    C26 C27 . 1.388(3) ?
    C26 H26 . 0.9300 ?
    C27 C28 . 1.387(3) ?
    C27 H27 . 0.9300 ?
    C28 C29 . 1.362(4) ?
    C28 C32 . 1.517(3) ?
    C29 C30 . 1.390(3) ?
    C29 H29 . 0.9300 ?
    C30 H34 . 0.9300 ?
    C32 H32A . 0.9600 ?
    C32 H32B . 0.9600 ?
    C32 H32C . 0.9600 ?
loop_
    _geom_angle_atom_site_label_1
    _geom_angle_atom_site_label_2
    _geom_angle_atom_site_label_3
    _geom_angle_site_symmetry_1
    _geom_angle_site_symmetry_3
    _geom_angle
    _geom_angle_publ_flag
    C6 O1 H1 . . 109.5 ?
    C7 O3 N1 . . 108.77(10) ?
    C9 N1 O3 . . 105.48(10) ?
    C6 C1 C2 . . 111.35(11) ?
    C6 C1 H1A . . 109.4 ?
    C2 C1 H1A . . 109.4 ?
    C6 C1 H1B . . 109.4 ?
    C2 C1 H1B . . 109.4 ?
    H1A C1 H1B . . 108.0 ?
    C3 C2 C1 . . 111.08(14) ?
    C3 C2 H2A . . 109.4 ?
    C1 C2 H2A . . 109.4 ?
    C3 C2 H2B . . 109.4 ?
    C1 C2 H2B . . 109.4 ?
    H2A C2 H2B . . 108.0 ?
    C2 C3 C4 . . 110.49(14) ?
    C2 C3 H3A . . 109.6 ?
    C4 C3 H3A . . 109.6 ?
    C2 C3 H3B . . 109.6 ?
    C4 C3 H3B . . 109.6 ?
    H3A C3 H3B . . 108.1 ?
    C5 C4 C3 . . 111.66(13) ?
    C5 C4 H4A . . 109.3 ?
    C3 C4 H4A . . 109.3 ?
    C5 C4 H4B . . 109.3 ?
    C3 C4 H4B . . 109.3 ?
    H4A C4 H4B . . 107.9 ?
    C4 C5 C6 . . 111.51(12) ?
    C4 C5 H5A . . 109.3 ?
    C6 C5 H5A . . 109.3 ?
    C4 C5 H5B . . 109.3 ?
    C6 C5 H5B . . 109.3 ?
    H5A C5 H5B . . 108.0 ?
    O1 C6 C7 . . 107.77(10) ?
    O1 C6 C1 . . 111.25(10) ?
    C7 C6 C1 . . 109.89(10) ?
    O1 C6 C5 . . 106.03(10) ?
    C7 C6 C5 . . 110.98(10) ?
    C1 C6 C5 . . 110.82(11) ?
    C8 C7 O3 . . 109.59(11) ?
    C8 C7 C6 . . 133.82(11) ?
    O3 C7 C6 . . 116.46(10) ?
    C7 C8 C9 . . 104.69(11) ?
    C7 C8 H8 . . 127.7 ?
    C9 C8 H8 . . 127.7 ?
    N1 C9 C8 . . 111.47(12) ?
    N1 C9 C10 . . 120.48(12) ?
    C8 C9 C10 . . 127.96(12) ?
    C11 C10 C15 . . 118.49(13) ?
    C11 C10 C9 . . 120.05(12) ?
    C15 C10 C9 . . 121.44(13) ?
    C10 C11 C12 . . 120.75(14) ?
    C10 C11 H11 . . 119.6 ?
    C12 C11 H11 . . 119.6 ?
    C11 C12 C13 . . 121.24(16) ?
    C11 C12 H12 . . 119.4 ?
    C13 C12 H12 . . 119.4 ?
    C12 C13 C14 . . 117.94(14) ?
    C12 C13 C31 . . 120.35(18) ?
    C14 C13 C31 . . 121.69(17) ?
    C15 C14 C13 . . 121.28(15) ?
    C15 C14 H14 . . 119.4 ?
    C13 C14 H14 . . 119.4 ?
    C14 C15 C10 . . 120.30(16) ?
    C14 C15 H15 . . 119.9 ?
    C10 C15 H15 . . 119.9 ?
    C13 C31 H31A . . 109.5 ?
    C13 C31 H31B . . 109.5 ?
    H31A C31 H31B . . 109.5 ?
    C13 C31 H31C . . 109.5 ?
    H31A C31 H31C . . 109.5 ?
    H31B C31 H31C . . 109.5 ?
    C21 O2 H2 . . 109.5 ?
    C22 O4 N2 . . 108.51(11) ?
    C24 N2 O4 . . 106.05(11) ?
    C17 C16 C21 . . 111.76(12) ?
    C17 C16 H16A . . 109.3 ?
    C21 C16 H16A . . 109.3 ?
    C17 C16 H16B . . 109.3 ?
    C21 C16 H16B . . 109.3 ?
    H16A C16 H16B . . 107.9 ?
    C18 C17 C16 . . 111.78(13) ?
    C18 C17 H17A . . 109.3 ?
    C16 C17 H17A . . 109.3 ?
    C18 C17 H17B . . 109.3 ?
    C16 C17 H17B . . 109.3 ?
    H17A C17 H17B . . 107.9 ?
    C19 C18 C17 . . 110.50(14) ?
    C19 C18 H18A . . 109.5 ?
    C17 C18 H18A . . 109.5 ?
    C19 C18 H18B . . 109.5 ?
    C17 C18 H18B . . 109.5 ?
    H18A C18 H18B . . 108.1 ?
    C20 C19 C18 . . 110.53(14) ?
    C20 C19 H19A . . 109.5 ?
    C18 C19 H19A . . 109.5 ?
    C20 C19 H19B . . 109.5 ?
    C18 C19 H19B . . 109.5 ?
    H19A C19 H19B . . 108.1 ?
    C19 C20 C21 . . 112.46(11) ?
    C19 C20 H20A . . 109.1 ?
    C21 C20 H20A . . 109.1 ?
    C19 C20 H20B . . 109.1 ?
    C21 C20 H20B . . 109.1 ?
    H20A C20 H20B . . 107.8 ?
    O2 C21 C22 . . 107.39(10) ?
    O2 C21 C20 . . 111.49(10) ?
    C22 C21 C20 . . 109.12(10) ?
    O2 C21 C16 . . 107.32(10) ?
    C22 C21 C16 . . 110.59(10) ?
    C20 C21 C16 . . 110.87(11) ?
    C23 C22 O4 . . 109.43(12) ?
    C23 C22 C21 . . 135.04(12) ?
    O4 C22 C21 . . 115.47(11) ?
    C22 C23 C24 . . 105.05(12) ?
    C22 C23 H23 . . 127.5 ?
    C24 C23 H23 . . 127.5 ?
    N2 C24 C23 . . 110.96(13) ?
    N2 C24 C25 . . 120.07(13) ?
    C23 C24 C25 . . 128.96(13) ?
    C30 C25 C26 . . 118.61(16) ?
    C30 C25 C24 . . 121.05(15) ?
    C26 C25 C24 . . 120.34(15) ?
    C27 C26 C25 . . 119.66(19) ?
    C27 C26 H26 . . 120.2 ?
    C25 C26 H26 . . 120.2 ?
    C28 C27 C26 . . 121.9(2) ?
    C28 C27 H27 . . 119.0 ?
    C26 C27 H27 . . 119.0 ?
    C29 C28 C27 . . 117.17(18) ?
    C29 C28 C32 . . 121.1(2) ?
    C27 C28 C32 . . 121.7(2) ?
    C28 C29 C30 . . 122.3(2) ?
    C28 C29 H29 . . 118.9 ?
    C30 C29 H29 . . 118.9 ?
    C25 C30 C29 . . 120.3(2) ?
    C25 C30 H34 . . 119.9 ?
    C29 C30 H34 . . 119.9 ?
    C28 C32 H32A . . 109.5 ?
    C28 C32 H32B . . 109.5 ?
    H32A C32 H32B . . 109.5 ?
    C28 C32 H32C . . 109.5 ?
    H32A C32 H32C . . 109.5 ?
    H32B C32 H32C . . 109.5 ?
loop_
    _geom_hbond_atom_site_label_D
    _geom_hbond_atom_site_label_H
    _geom_hbond_atom_site_label_A
    _geom_hbond_site_symmetry_A
    _geom_hbond_distance_DH
    _geom_hbond_distance_HA
    _geom_hbond_distance_DA
    _geom_hbond_angle_DHA
    O1 H1 O2 . 0.82 1.98 2.7892(12) 167.8
    O2 H2 N2 4_465 0.82 2.05 2.8629(16) 173.3
data_global
_journal_date_recd_electronic     2009-10-20
_journal_date_accepted     2009-10-27
_journal_name_full     'Acta Crystallographica, Section E'
_journal_year     2009
_journal_volume     65
_journal_issue     12
_journal_page_first     o2971
_journal_page_last     o2971
_journal_paper_category     QO
_journal_coeditor_code     DN2504
_publ_contact_author_name     'Lahcen  EL AMMARI'
_publ_contact_author_address
;
 Laboratoire de Chimie du Solide Appliqu\'ee,
 Facult\'e des Sciences, Universit\'e Mohammed V-Agdal
 4, Avenue Ibn Battouta, BP. 1014, Rabat, Maroc
;
_publ_contact_author_email     'l_elammari@fsr.ac.ma'
_publ_contact_author_fax     '212 37 77 54 40'
_publ_contact_author_phone     '212 37 77 54 40'
_publ_section_title
;
1-(3-<i>p</i>-Tolylisoxazol-5-yl)cyclohexanol
;
loop_
    _publ_author_name
    _publ_author_address
    'Ouafaa Khalil'
;
Laboratoire de Chimie des Plantes et de Synth\`ese Organique et Bioorganique,
D\'epartement de Chimie, Facult\'e des Sciences BP, 1014 Rabat, Morocco
;
    'Khalid Bougrin'
;
Laboratoire de Chimie des Plantes et de Synth\`ese Organique et Bioorganique,
D\'epartement de Chimie, Facult\'e des Sciences BP, 1014 Rabat, Morocco
;
    'Rachid Benhida'
;
Laboratoire de Chimie des Mol\'ecules Bioactives et des Ar\^omes, UMR-CNRS 6001,
Institut de Chimie de Nice, Universit\'e de Nice-Sophia Antipolis,
Parc Valrose, F-06108 Nice C\'edex 2, France
;
    'Mohamed Soufiaoui'
;
Laboratoire de Chimie des Plantes et de Synth\`ese Organique et Bioorganique,
D\'epartement de Chimie, Facult\'e des Sciences BP, 1014 Rabat, Morocco
;
    'Lahcen El Ammari'
;
Laboratoire de Chimie du Solide Appliqu\'ee,
Facult\'e des Sciences, Universit\'e Mohammed V-Agdal
4, Avenue Ibn Battouta, BP 1014, Rabat, Morocco
;
