# Supplementary material for: 1-(3-p-Tolyl­isoxazol-5-yl)cyclo­hexa­nol
Source: Acta Crystallogr Sect E Struct Rep Online. 2009 Nov 4;65(Pt 12):o2971. doi: 10.1107/S1600536809044900 (PMC2972041; doi:10.1107/S1600536809044900)
Supplement: Supplementary file 2 [file e-65-o2971-Isup2.hkl]

#
# h,k,l, Fc-squared, Fo-squared, sigma(Fo-squared) and status flag
#
data_I
_shelx_title ' I         P c a 21     R = 0.04'
_shelx_refln_list_code          4
_shelx_F_calc_maximum      205.09
_exptl_crystal_F_000      1104.00
_reflns_d_resolution_high  0.7043
 
loop_
 _symmetry_equiv_pos_as_xyz
 'x, y, z'
 '-x, -y, z+1/2'
 '-x+1/2, y, z+1/2'
 'x+1/2, -y, z'
 
_cell_length_a    10.9404
_cell_length_b     9.7136
_cell_length_c    26.9207
_cell_angle_alpha  90.000
_cell_angle_beta   90.000
_cell_angle_gamma  90.000
 
_shelx_F_squared_multiplier     1.000
 
loop_
 _refln_index_h
 _refln_index_k
 _refln_index_l
 _refln_F_squared_calc
 _refln_F_squared_meas
 _refln_F_squared_sigma
 _refln_observed_status
   0   0 -38       49.27       51.37      6.44 o
   0   1 -38       13.86       19.79      3.82 o
   1   1 -38       14.97       19.34      2.98 o
   2   0 -37       22.85       27.36      4.70 o
   1   1 -37       19.31       21.44      2.60 o
   2   1 -37       17.25       21.42      2.66 o
   3   1 -37       28.15       35.06      2.74 o
   1   2 -37        4.77        0.39      2.27 o
   2   2 -37        0.19       -1.66      2.29 o
   3   2 -37        1.77       -0.17      2.33 o
   1   3 -37        0.64       -0.22      2.27 o
   0   0 -36       20.31       11.97      5.01 o
   2   0 -36       19.90       25.35      3.71 o
   4   0 -36        5.90        6.96      3.41 o
   0   1 -36       93.25      100.62      5.19 o
   1   1 -36       27.17       29.86      3.31 o
   2   1 -36       19.97       24.81      2.57 o
   3   1 -36       24.78       36.72      2.64 o
   4   1 -36       10.30        9.79      2.60 o
   5   1 -36        0.74       -2.41      2.87 o
   0   2 -36        2.62        1.15      2.95 o
   1   2 -36        5.50        5.51      2.25 o
   2   2 -36       11.07       11.83      2.37 o
   3   2 -36       25.93       28.40      2.56 o
   4   2 -36       41.34       52.19      3.36 o
   0   3 -36        6.78        1.64      3.11 o
   1   3 -36       22.80       30.05      2.98 o
   2   3 -36        9.25        8.90      2.39 o
   3   3 -36        0.06        2.29      2.29 o
   0   4 -36        9.76        9.89      3.46 o
   1   4 -36       14.83       22.08      2.92 o
   2   4 -36        4.22        5.44      2.37 o
   2   0 -35       44.97       57.65      4.22 o
   4   0 -35        9.98       18.67      3.48 o
   6   0 -35        9.19        7.14      4.95 o
   1   1 -35       18.98       21.23      2.42 o
   2   1 -35        2.96        7.41      2.10 o
   3   1 -35       25.57       26.03      2.41 o
   4   1 -35       15.13       20.16      2.63 o
   5   1 -35        6.43        5.16      2.94 o
   6   1 -35       20.94       24.63      3.84 o
   1   2 -35        1.18        4.09      2.40 o
   2   2 -35        7.62        7.95      2.15 o
   3   2 -35        5.27        4.95      2.07 o
   4   2 -35        1.75       -1.43      2.28 o
   5   2 -35        7.68       10.83      3.37 o
   1   3 -35        0.84        0.66      2.10 o
   2   3 -35        3.61       -1.32      2.48 o
   3   3 -35       14.28       14.60      3.01 o
   4   3 -35       14.13       20.66      2.76 o
   5   3 -35       36.82       47.49      3.51 o
   1   4 -35        2.13        2.10      2.33 o
   2   4 -35        1.94        5.84      2.11 o
   3   4 -35        5.20        7.49      2.40 o
   4   4 -35       18.68       15.03      3.05 o
   1   5 -35        1.93        5.40      2.28 o
   2   5 -35        2.92        6.94      2.20 o
   0   0 -34       14.85       20.98      4.40 o
   2   0 -34       30.20       36.48      3.23 o
   4   0 -34        4.36        5.23      2.93 o
   6   0 -34       46.33       55.67      7.15 o
   0   1 -34        0.41       -2.06      2.64 o
   1   1 -34        0.81       -0.70      1.90 o
   2   1 -34       25.58       28.18      2.21 o
   3   1 -34        1.42        0.05      1.78 o
   4   1 -34        0.97        0.91      1.99 o
   5   1 -34        2.66        2.30      2.40 o
   6   1 -34        0.71        3.73      3.16 o
   0   2 -34       25.14       34.35      3.65 o
   1   2 -34        3.44        6.70      2.93 o
   2   2 -34        0.09        0.26      1.88 o
   3   2 -34       15.69       15.86      2.16 o
   4   2 -34        4.18        2.55      2.10 o
   5   2 -34        1.26        3.25      2.39 o
   6   2 -34       11.28       15.07      3.13 o
   0   3 -34       40.75       41.51      3.86 o
   1   3 -34       28.08       29.56      2.55 o
   2   3 -34        1.88        0.57      1.96 o
   3   3 -34        0.11       -1.86      1.86 o
   4   3 -34       13.56       15.83      2.39 o
   5   3 -34       24.05       23.03      3.24 o
   6   3 -34        8.46        9.05      3.08 o
   0   4 -34       10.73       14.40      4.38 o
   1   4 -34        9.53       10.05      2.25 o
   2   4 -34        5.94        8.06      2.11 o
   3   4 -34       11.87       13.95      2.20 o
   4   4 -34       32.98       36.81      2.89 o
   5   4 -34       16.85       22.27      3.00 o
   0   5 -34       57.43       63.84      4.54 o
   1   5 -34        4.60        3.38      2.18 o
   2   5 -34        6.37        5.92      2.25 o
   3   5 -34        7.46        6.76      2.35 o
   4   5 -34        0.33        3.79      2.76 o
   0   6 -34        3.35        5.29      3.35 o
   1   6 -34        1.53        3.44      2.45 o
   2   6 -34        1.89        0.37      2.14 o
   2   0 -33        2.19        2.73      2.51 o
   4   0 -33        9.24        6.80      2.58 o
   6   0 -33        3.15        0.60      4.12 o
   1   1 -33        4.25        2.56      1.93 o
   2   1 -33       15.55       16.37      1.94 o
   3   1 -33       15.74       14.48      2.37 o
   4   1 -33       16.27       15.68      2.10 o
   5   1 -33       14.05       16.67      2.65 o
   6   1 -33       12.88       12.39      3.29 o
   7   1 -33       17.86       15.81      2.79 o
   1   2 -33       23.93       21.53      2.27 o
   2   2 -33        5.05        4.57      2.00 o
   3   2 -33        1.08       -1.75      1.75 o
   4   2 -33        7.03        6.25      2.06 o
   5   2 -33        8.65       13.47      2.61 o
   6   2 -33        5.05        9.32      2.87 o
   7   2 -33       14.50       18.63      3.08 o
   1   3 -33        0.36       -1.87      1.87 o
   2   3 -33        5.06        6.67      1.89 o
   3   3 -33       17.42       23.09      2.22 o
   4   3 -33        4.09        6.84      2.58 o
   5   3 -33       11.65       12.74      2.59 o
   6   3 -33       38.22       45.51      3.63 o
   7   3 -33        2.96        2.50      2.55 o
   1   4 -33        2.57        0.18      1.94 o
   2   4 -33       19.53       24.68      2.28 o
   3   4 -33        1.31        1.22      1.88 o
   4   4 -33       12.99       12.50      2.31 o
   5   4 -33        4.74       13.58      2.74 o
   6   4 -33       11.79       13.45      3.12 o
   1   5 -33        5.38        6.76      2.19 o
   2   5 -33        4.00        5.81      2.05 o
   3   5 -33        1.60        4.14      2.19 o
   4   5 -33       14.19       16.46      2.65 o
   5   5 -33       13.13       10.21      2.85 o
   1   6 -33        9.19       14.79      2.71 o
   2   6 -33       13.10       17.11      2.35 o
   3   6 -33        4.24        2.50      2.30 o
   0   0 -32       71.15       69.70      7.62 o
   2   0 -32        1.83        3.40      2.29 o
   4   0 -32       41.39       45.79      4.22 o
   6   0 -32        1.22        7.27      4.13 o
   8   0 -32        6.39       17.17      5.04 o
   0   1 -32        1.26       -1.09      2.47 o
   1   1 -32        8.77        6.28      1.80 o
   2   1 -32        1.90        0.28      1.59 o
   3   1 -32       16.51       20.37      1.93 o
   4   1 -32        6.46        6.27      1.85 o
   5   1 -32        2.66        5.27      2.13 o
   6   1 -32        3.52        4.81      2.63 o
   7   1 -32        0.08       -0.76      2.30 o
   8   1 -32        1.55        0.63      2.41 o
   0   2 -32       30.66       35.46      3.41 o
   1   2 -32        4.34        4.80      1.79 o
   2   2 -32       11.11        9.98      1.93 o
   3   2 -32       16.71       18.43      2.04 o
   4   2 -32        1.74        0.42      1.77 o
   5   2 -32        4.21        6.09      2.56 o
   6   2 -32        1.70        4.44      2.32 o
   7   2 -32       17.60       16.52      2.69 o
   8   2 -32        1.34        2.49      2.44 o
   0   3 -32        0.10        2.18      2.67 o
   1   3 -32        3.02        4.96      1.84 o
   2   3 -32        0.63        0.84      1.76 o
   3   3 -32       31.53       33.66      2.29 o
   4   3 -32       32.16       31.37      2.46 o
   5   3 -32        5.78        7.72      2.43 o
   6   3 -32        7.90        6.45      2.45 o
   7   3 -32       16.26       16.69      2.70 o
   0   4 -32       15.43        7.82      2.98 o
   1   4 -32        9.88       15.53      2.57 o
   2   4 -32       21.17       25.38      2.24 o
   3   4 -32        2.71        2.60      1.83 o
   4   4 -32        5.92        5.90      2.09 o
   5   4 -32        5.06        4.81      2.46 o
   6   4 -32        6.85        8.35      2.57 o
   7   4 -32        2.71        3.81      2.45 o
   0   5 -32       29.62       27.94      3.58 o
   1   5 -32        1.91        0.57      1.98 o
   2   5 -32        2.76       -0.52      1.87 o
   3   5 -32        4.40        9.34      2.02 o
   4   5 -32        3.07        0.51      2.60 o
   5   5 -32       28.93       34.69      3.14 o
   6   5 -32       14.21       28.38      3.83 o
   0   6 -32        3.89        6.61      2.74 o
   1   6 -32       15.72       14.35      2.38 o
   2   6 -32        1.71        1.13      2.03 o
   3   6 -32        0.94        0.69      2.14 o
   4   6 -32        2.22        2.37      2.35 o
   5   6 -32        0.99        0.05      2.52 o
   0   7 -32       16.40       18.73      4.23 o
   1   7 -32        3.67        4.81      2.28 o
   2   7 -32        3.76        6.69      2.26 o
   3   7 -32       21.20       11.41      2.50 o
   2   0 -31       36.62       43.43      3.08 o
   4   0 -31        5.26        8.61      2.44 o
   6   0 -31       28.16       31.40      3.85 o
   8   0 -31       55.01       64.93      6.51 o
   1   1 -31        1.22        0.39      1.57 o
   2   1 -31        0.09       -0.49      1.50 o
   3   1 -31        7.39        6.35      1.66 o
   4   1 -31       14.46       16.59      1.95 o
   5   1 -31        0.74       -1.76      1.91 o
   6   1 -31        8.70        8.85      2.36 o
   7   1 -31       27.48       32.87      2.84 o
   8   1 -31       26.54       31.69      2.86 o
   1   2 -31       32.13       36.26      2.17 o
   2   2 -31        0.72       -1.00      1.56 o
   3   2 -31       49.97       54.84      2.48 o
   4   2 -31       19.11       22.83      2.02 o
   5   2 -31        1.07       -1.94      1.94 o
   6   2 -31       15.49       17.42      2.53 o
   7   2 -31        8.72        7.95      2.42 o
   8   2 -31        5.73        4.51      2.40 o
   1   3 -31       54.55       58.19      2.55 o
   2   3 -31        0.64       -0.27      1.69 o
   3   3 -31       19.71       19.52      2.12 o
   4   3 -31       11.83       14.42      2.11 o
   5   3 -31        2.29        2.53      2.25 o
   6   3 -31        0.44        0.67      2.21 o
   7   3 -31       10.39       14.81      2.38 o
   8   3 -31       13.16       18.46      2.70 o
   1   4 -31        3.56        1.19      1.76 o
   2   4 -31       47.42       47.79      2.45 o
   3   4 -31        1.88        2.79      1.78 o
   4   4 -31        2.15        3.08      1.98 o
   5   4 -31        0.83       -2.23      2.23 o
   6   4 -31        3.74        0.52      2.30 o
   7   4 -31        4.45        5.49      2.49 o
   1   5 -31       22.74       24.32      2.27 o
   2   5 -31       12.01       13.28      2.08 o
   3   5 -31       24.75       24.35      2.24 o
   4   5 -31        7.04        7.09      2.10 o
   5   5 -31        4.00       -0.19      2.32 o
   6   5 -31        8.20        4.71      2.53 o
   7   5 -31        0.02       -2.38      2.38 o
   1   6 -31        1.62        2.76      1.87 o
   2   6 -31       15.68       21.69      2.30 o
   3   6 -31       21.95       23.96      2.47 o
   4   6 -31        9.71        8.05      2.41 o
   5   6 -31       29.44       34.99      3.19 o
   6   6 -31       11.25       10.07      3.04 o
   1   7 -31        1.22        1.51      1.99 o
   2   7 -31       28.64       32.05      2.53 o
   3   7 -31        7.75        7.33      2.34 o
   4   7 -31       14.60       18.42      2.76 o
   1   8 -31        7.69        6.62      2.46 o
   0   0 -30      126.73      121.50      6.68 o
   2   0 -30        1.71        2.93      2.06 o
   4   0 -30        8.34        8.22      2.29 o
   6   0 -30        9.70        1.15      2.94 o
   8   0 -30        1.77        1.07      3.36 o
   0   1 -30       44.46       42.73      3.36 o
   1   1 -30        9.30        7.12      1.61 o
   2   1 -30       12.94       11.48      1.69 o
   3   1 -30       38.32       39.12      2.05 o
   4   1 -30       26.30       24.66      1.99 o
   5   1 -30       23.17       25.38      2.29 o
   6   1 -30        0.88       -0.11      2.08 o
   7   1 -30       25.46       23.45      2.56 o
   8   1 -30        0.12        0.08      2.21 o
   9   1 -30       20.12       24.23      2.76 o
   0   2 -30      127.62      135.97      4.98 o
   1   2 -30        3.03        1.05      1.50 o
   2   2 -30        0.76        0.77      1.52 o
   3   2 -30        1.33        0.35      1.60 o
   4   2 -30        8.48        9.28      1.80 o
   5   2 -30        2.75        2.09      1.81 o
   6   2 -30        5.29        6.33      2.04 o
   7   2 -30       16.48       14.16      2.46 o
   8   2 -30        0.70       -2.18      2.18 o
   9   2 -30       32.15       36.08      2.94 o
   0   3 -30       60.97       67.50      3.87 o
   1   3 -30        4.73        6.41      1.75 o
   2   3 -30       31.53       29.91      2.05 o
   3   3 -30       25.78       25.41      2.04 o
   4   3 -30       54.34       59.69      2.92 o
   5   3 -30        2.99        2.43      1.85 o
   6   3 -30       37.62       40.75      2.88 o
   7   3 -30        4.90        6.32      2.13 o
   8   3 -30       16.16       19.10      2.66 o
   0   4 -30       47.56       52.44      3.68 o
   1   4 -30       21.19       22.67      2.04 o
   2   4 -30        3.74        2.59      1.74 o
   3   4 -30       10.10        9.39      1.87 o
   4   4 -30       21.39       19.82      2.19 o
   5   4 -30        2.83        5.43      2.30 o
   6   4 -30       11.27       10.84      2.39 o
   7   4 -30        0.75       -2.05      2.05 o
   8   4 -30        9.64        8.96      2.51 o
   0   5 -30       24.12       32.80      4.08 o
   1   5 -30       43.30       43.83      2.34 o
   2   5 -30        3.87        1.47      1.79 o
   3   5 -30       18.28       16.87      2.04 o
   4   5 -30       13.07       12.68      2.33 o
   5   5 -30       17.04       16.18      2.57 o
   6   5 -30       18.59       23.89      2.76 o
   7   5 -30        2.28       -2.26      2.26 o
   0   6 -30        1.42        7.13      2.61 o
   1   6 -30        6.63        5.71      1.79 o
   2   6 -30        0.21        0.33      1.84 o
   3   6 -30       35.92       37.30      2.43 o
   4   6 -30        1.76       -0.25      2.16 o
   5   6 -30        2.16        0.70      2.41 o
   6   6 -30        1.10       -2.37      2.37 o
   0   7 -30       22.49       25.57      3.12 o
   1   7 -30        8.26       10.12      2.02 o
   2   7 -30        8.25       11.76      1.97 o
   3   7 -30       11.41        8.53      2.27 o
   4   7 -30        2.30       -0.92      2.28 o
   5   7 -30        3.21        6.84      2.74 o
   0   8 -30        1.59        0.52      2.90 o
   1   8 -30        5.06        4.72      2.10 o
   2   8 -30        4.66        4.12      2.14 o
   3   8 -30        1.47        4.08      2.23 o
   2   0 -29       40.86       46.99      4.61 o
   4   0 -29       33.90       39.70      2.85 o
   6   0 -29        1.24        2.04      4.11 o
   8   0 -29       27.76       24.91      3.53 o
  10   0 -29       50.08       55.15      4.42 o
   1   1 -29       42.86       42.59      2.04 o
   2   1 -29       17.43       18.03      1.71 o
   3   1 -29        1.54        1.15      1.46 o
   4   1 -29       63.96       68.18      2.47 o
   5   1 -29       23.45       26.66      2.41 o
   6   1 -29       14.89       13.48      2.27 o
   7   1 -29        3.96        4.18      2.12 o
   8   1 -29       10.68        8.27      3.05 o
   9   1 -29       33.54       39.77      3.27 o
  10   1 -29       38.46       38.16      2.93 o
   1   2 -29       10.57        8.44      1.60 o
   2   2 -29       83.20       80.05      2.51 o
   3   2 -29        7.99        7.88      1.65 o
   4   2 -29        3.59        2.93      1.64 o
   5   2 -29       29.09       31.41      2.40 o
   6   2 -29       65.77       70.25      2.96 o
   7   2 -29        4.61        5.85      2.50 o
   8   2 -29       27.03       30.87      2.75 o
   9   2 -29       20.96       24.84      2.61 o
   1   3 -29        8.69        9.25      1.72 o
   2   3 -29       20.54       23.30      1.96 o
   3   3 -29       28.47       26.23      2.01 o
   4   3 -29       27.48       32.87      2.11 o
   5   3 -29       18.19       20.29      1.93 o
   6   3 -29        9.25        9.15      2.17 o
   7   3 -29       14.74       17.84      2.27 o
   8   3 -29       10.11       14.33      2.43 o
   9   3 -29        5.78        5.45      2.36 o
   1   4 -29       16.89       17.19      1.82 o
   2   4 -29       29.36       30.66      2.07 o
   3   4 -29       26.89       24.13      2.02 o
   4   4 -29       14.39       17.36      2.08 o
   5   4 -29        8.53        7.40      1.93 o
   6   4 -29        5.16        6.60      2.32 o
   7   4 -29       37.89       46.23      2.76 o
   8   4 -29        3.17        3.27      2.35 o
   9   4 -29        8.07        8.29      2.23 o
   1   5 -29        3.07        0.60      1.60 o
   2   5 -29        9.95       11.24      1.90 o
   3   5 -29       12.75       11.55      1.90 o
   4   5 -29       12.54       12.01      2.07 o
   5   5 -29       21.72       21.17      2.67 o
   6   5 -29        6.23        6.94      2.35 o
   7   5 -29        2.38       -0.67      2.24 o
   8   5 -29       14.40       15.38      2.19 o
   1   6 -29       16.49       13.08      1.87 o
   2   6 -29        3.16       -0.14      1.74 o
   3   6 -29       16.08       16.70      2.07 o
   4   6 -29        4.64        3.90      2.02 o
   5   6 -29        1.37        5.24      2.43 o
   6   6 -29        1.38        0.71      2.33 o
   7   6 -29       14.70       14.05      2.68 o
   1   7 -29        9.61        9.14      1.91 o
   2   7 -29       15.96       17.69      2.06 o
   3   7 -29        0.38        1.88      1.98 o
   4   7 -29        9.16       17.00      2.55 o
   5   7 -29       10.78       11.51      2.75 o
   6   7 -29        6.31        2.35      2.51 o
   1   8 -29        9.73        8.59      2.05 o
   2   8 -29        0.93        1.03      1.94 o
   3   8 -29       21.65       24.67      2.46 o
   4   8 -29        4.86        7.84      2.43 o
   0   0 -28      165.26      160.96      7.01 o
   2   0 -28       25.43       29.07      2.70 o
   4   0 -28        8.93        4.82      2.07 o
   6   0 -28       69.69       86.56      5.10 o
   8   0 -28       57.12       61.87      4.26 o
  10   0 -28       34.27       41.68      3.97 o
   0   1 -28      107.32       98.57      3.42 o
   1   1 -28       38.22       34.98      1.90 o
   2   1 -28       48.98       45.97      2.03 o
   3   1 -28       22.81       23.32      1.70 o
   4   1 -28       10.33        9.06      1.62 o
   5   1 -28        1.55        2.29      1.42 o
   6   1 -28        3.93        5.11      1.88 o
   7   1 -28       20.66       25.27      2.77 o
   8   1 -28        0.26        1.40      2.05 o
   9   1 -28        2.48        0.35      2.07 o
  10   1 -28        7.45        9.95      2.39 o
   0   2 -28       31.85       28.64      2.37 o
   1   2 -28       11.34        8.09      1.55 o
   2   2 -28        4.28        5.81      1.54 o
   3   2 -28       33.53       29.77      2.04 o
   4   2 -28       28.82       24.77      1.89 o
   5   2 -28       23.53       22.52      1.77 o
   6   2 -28        3.96       -0.41      1.70 o
   7   2 -28        0.82        0.13      1.99 o
   8   2 -28        0.51       -0.96      2.02 o
   9   2 -28       12.82       20.11      2.39 o
  10   2 -28        5.14        3.03      2.04 o
   0   3 -28       16.02       16.30      2.37 o
   1   3 -28       22.63       19.91      1.87 o
   2   3 -28       47.98       51.13      2.28 o
   3   3 -28       34.78       33.19      2.05 o
   4   3 -28        3.51        2.74      1.61 o
   5   3 -28       18.05       15.94      1.87 o
   6   3 -28       29.30       30.46      2.20 o
   7   3 -28       16.59       14.10      2.14 o
   8   3 -28       19.84       20.76      2.50 o
   9   3 -28        9.71        6.66      2.70 o
  10   3 -28        8.81        8.50      2.79 o
   0   4 -28       27.95       24.00      2.39 o
   1   4 -28       33.61       32.61      1.96 o
   2   4 -28        4.87        5.09      1.70 o
   3   4 -28       14.88       11.34      1.81 o
   4   4 -28        5.07        5.38      1.68 o
   5   4 -28       30.03       31.47      2.24 o
   6   4 -28       17.01       15.05      2.18 o
   7   4 -28        3.92        2.98      2.00 o
   8   4 -28       15.14       22.53      2.30 o
   9   4 -28        2.81        3.66      2.06 o
   0   5 -28        0.83        2.38      2.13 o
   1   5 -28       66.93       74.57      2.48 o
   2   5 -28       40.29       40.35      2.16 o
   3   5 -28       17.29       16.16      1.94 o
   4   5 -28        3.39        1.97      1.84 o
   5   5 -28        7.62        9.26      1.98 o
   6   5 -28       49.70       46.44      2.76 o
   7   5 -28        4.39        8.03      2.16 o
   8   5 -28       12.09       12.08      2.10 o
   0   6 -28       14.88       12.67      2.66 o
   1   6 -28       14.13       12.93      1.77 o
   2   6 -28        3.77        5.15      1.69 o
   3   6 -28        7.71        8.22      1.82 o
   4   6 -28        0.37       -1.29      1.88 o
   5   6 -28        6.78        8.71      2.23 o
   6   6 -28        1.70        4.89      2.30 o
   7   6 -28        6.67        3.25      2.34 o
   8   6 -28        1.17       -1.85      1.97 o
   0   7 -28       29.48       34.37      4.18 o
   1   7 -28       38.85       39.42      2.25 o
   2   7 -28       33.70       37.60      2.26 o
   3   7 -28        3.62        6.18      1.95 o
   4   7 -28        3.21        2.43      2.11 o
   5   7 -28       14.03       16.95      2.68 o
   6   7 -28        3.07        4.16      2.90 o
   7   7 -28       23.53       24.91      2.91 o
   0   8 -28       12.22       17.01      3.13 o
   1   8 -28        5.90        8.52      1.96 o
   2   8 -28        7.57        9.88      1.98 o
   3   8 -28       11.72       11.00      2.13 o
   4   8 -28       17.05       21.04      2.56 o
   5   8 -28        3.66        0.97      2.60 o
   0   9 -28       13.74       12.64      3.28 o
   1   9 -28        9.48        8.93      2.13 o
   2   9 -28        4.78        6.36      2.20 o
   3   9 -28        1.28       -0.79      6.14 o
   2   0 -27      195.44      172.33      4.63 o
   4   0 -27       36.21       37.36      2.40 o
   6   0 -27       63.53       66.21      4.54 o
   8   0 -27       27.95       31.59      6.01 o
  10   0 -27        9.66       15.23      3.94 o
   1   1 -27       70.47       66.31      2.12 o
   2   1 -27       10.25        9.41      1.49 o
   3   1 -27        4.01        4.16      1.41 o
   4   1 -27       39.19       36.76      1.86 o
   5   1 -27       22.49       21.87      1.78 o
   6   1 -27       70.43       75.97      2.65 o
   7   1 -27       65.76       65.68      2.96 o
   8   1 -27       20.96       21.37      2.29 o
   9   1 -27        0.51        1.39      2.12 o
  10   1 -27        3.09        3.29      1.96 o
   1   2 -27      146.86      147.28      2.96 o
   2   2 -27      190.98      187.98      3.48 o
   3   2 -27        7.25        5.54      1.54 o
   4   2 -27        1.21        0.87      1.35 o
   5   2 -27        4.36        4.62      1.46 o
   6   2 -27       21.76       24.02      2.01 o
   7   2 -27        4.57        3.63      1.98 o
   8   2 -27       12.00        6.12      2.06 o
   9   2 -27       18.07       14.97      2.26 o
  10   2 -27       17.48       22.93      2.04 o
   1   3 -27       30.67       29.93      1.83 o
   2   3 -27       56.54       56.07      2.27 o
   3   3 -27       48.30       48.23      2.16 o
   4   3 -27        1.36        0.65      1.42 o
   5   3 -27       10.98        9.53      1.67 o
   6   3 -27       38.08       40.54      2.26 o
   7   3 -27       31.89       34.67      2.40 o
   8   3 -27        7.17        2.82      2.10 o
   9   3 -27       13.59       13.37      2.31 o
  10   3 -27       11.82       14.36      1.98 o
   1   4 -27       19.29       18.40      1.76 o
   2   4 -27       28.37       32.87      1.89 o
   3   4 -27       13.74       14.56      1.75 o
   4   4 -27       67.37       64.11      2.64 o
   5   4 -27       14.62       13.52      1.77 o
   6   4 -27        2.61        1.06      1.73 o
   7   4 -27       15.77       10.94      2.08 o
   8   4 -27       12.00        8.16      2.03 o
   9   4 -27       16.69       15.60      2.19 o
  10   4 -27       10.30        7.97      2.73 o
   1   5 -27       13.94       16.28      1.71 o
   2   5 -27       54.18       59.11      2.32 o
   3   5 -27       11.11       10.13      1.76 o
   4   5 -27        0.48       -0.67      1.69 o
   5   5 -27       11.54       10.49      1.94 o
   6   5 -27       33.17       40.98      2.57 o
   7   5 -27        5.32        5.43      2.05 o
   8   5 -27        9.02        9.44      1.99 o
   9   5 -27        7.94        6.36      2.37 o
   1   6 -27       14.20       16.33      1.80 o
   2   6 -27       19.68       26.39      1.95 o
   3   6 -27       97.17      104.28      2.95 o
   4   6 -27        7.57        6.85      1.88 o
   5   6 -27       37.16       40.84      2.47 o
   6   6 -27        9.33        6.26      2.17 o
   7   6 -27        4.79        8.97      2.38 o
   8   6 -27       14.77       14.69      2.21 o
   1   7 -27        5.43        7.48      1.80 o
   2   7 -27        6.28       10.17      1.82 o
   3   7 -27        5.68        7.20      1.80 o
   4   7 -27       13.33       15.81      2.15 o
   5   7 -27        2.80        6.56      2.25 o
   6   7 -27        2.79        3.35      2.43 o
   7   7 -27        6.77        2.52      2.39 o
   1   8 -27        3.18        5.32      1.85 o
   2   8 -27       13.60       15.92      2.06 o
   3   8 -27       11.22       16.63      2.21 o
   4   8 -27        8.59       14.59      2.30 o
   5   8 -27        3.81        2.74      2.44 o
   6   8 -27        1.95       -1.13      2.48 o
   1   9 -27        1.52        6.21      2.04 o
   2   9 -27        7.29        8.77      2.23 o
   3   9 -27        2.17       -1.77      2.45 o
   4   9 -27        2.04       -0.19      2.22 o
   0   0 -26      377.04      342.14      9.04 o
   2   0 -26      338.55      301.57      6.10 o
   4   0 -26       29.19       23.45      2.11 o
   6   0 -26       53.18       49.41      6.24 o
   8   0 -26       95.65       91.90      4.61 o
  10   0 -26       11.40       10.56      2.54 o
   0   1 -26      165.36      153.39      4.00 o
   1   1 -26      267.06      248.35      3.81 o
   2   1 -26       34.59       30.13      1.74 o
   3   1 -26       40.42       34.88      2.25 o
   4   1 -26       13.42       14.48      1.38 o
   5   1 -26       54.28       49.08      1.86 o
   6   1 -26       31.10       24.53      1.91 o
   7   1 -26        2.90        1.25      1.84 o
   8   1 -26        8.67        6.28      1.98 o
   9   1 -26       11.98       13.67      2.08 o
  10   1 -26        3.95        3.13      1.68 o
  11   1 -26        8.52       12.33      1.66 o
   0   2 -26      175.86      168.43      4.15 o
   1   2 -26      225.57      207.11      3.40 o
   2   2 -26      104.32       98.98      2.52 o
   3   2 -26        7.80        5.77      1.45 o
   4   2 -26       55.05       48.73      1.86 o
   5   2 -26        4.90        3.62      1.40 o
   6   2 -26        3.54        3.06      1.59 o
   7   2 -26       22.77       24.07      2.27 o
   8   2 -26        5.46        8.69      2.02 o
   9   2 -26        2.02        0.27      1.88 o
  10   2 -26        1.04       -0.05      1.64 o
  11   2 -26       15.34       17.04      1.87 o
   0   3 -26       87.55       88.53      3.61 o
   1   3 -26       88.38       85.45      2.46 o
   2   3 -26       81.97       86.87      2.69 o
   3   3 -26        3.60        0.39      1.40 o
   4   3 -26       18.80       17.87      1.62 o
   5   3 -26       17.41       21.58      1.69 o
   6   3 -26       26.00       24.71      1.96 o
   7   3 -26       22.93       25.38      2.13 o
   8   3 -26       15.68       16.55      2.25 o
   9   3 -26        6.32        4.49      2.97 o
  10   3 -26       15.15       17.81      1.96 o
   0   4 -26       53.28       44.14      2.64 o
   1   4 -26      175.35      170.21      3.24 o
   2   4 -26       37.68       32.55      1.87 o
   3   4 -26       14.36       11.80      1.61 o
   4   4 -26       32.31       35.29      1.90 o
   5   4 -26       44.62       42.56      2.12 o
   6   4 -26        8.66        9.55      1.85 o
   7   4 -26        0.43        1.00      1.81 o
   8   4 -26       13.17       13.43      2.08 o
   9   4 -26        4.37        3.89      1.99 o
  10   4 -26        0.52       -1.80      1.80 o
   0   5 -26       52.56       53.04      2.85 o
   1   5 -26       12.46       14.46      1.62 o
   2   5 -26       29.47       32.32      1.87 o
   3   5 -26       20.12       19.85      1.88 o
   4   5 -26       20.30       20.64      1.72 o
   5   5 -26        5.89        3.68      2.01 o
   6   5 -26       81.87       84.24      3.76 o
   7   5 -26        4.66        4.44      1.95 o
   8   5 -26       17.49       20.17      2.64 o
   9   5 -26        1.30       -2.13      2.13 o
   0   6 -26        0.62       -0.25      2.00 o
   1   6 -26       42.96       38.89      2.00 o
   2   6 -26       18.21       13.98      1.73 o
   3   6 -26        4.44        3.42      1.63 o
   4   6 -26        7.16        7.58      1.87 o
   5   6 -26        3.94        0.56      1.81 o
   6   6 -26        0.86       -0.23      1.93 o
   7   6 -26       11.45       13.20      2.11 o
   8   6 -26        1.81       -0.81      1.98 o
   9   6 -26        2.60        2.86      2.36 o
   0   7 -26        5.87        5.46      2.24 o
   1   7 -26       33.71       34.24      2.11 o
   2   7 -26       16.89       14.57      2.20 o
   3   7 -26       12.50       12.97      1.86 o
   4   7 -26        8.36        9.45      2.01 o
   5   7 -26       36.77       37.09      2.50 o
   6   7 -26       23.32       27.80      2.57 o
   7   7 -26       18.86       16.59      2.81 o
   8   7 -26       16.86       17.00      2.44 o
   0   8 -26        3.48        0.08      2.55 o
   1   8 -26        4.96        6.58      1.86 o
   2   8 -26       17.33       19.54      2.07 o
   3   8 -26       18.03       22.77      2.23 o
   4   8 -26        7.19        6.29      2.16 o
   5   8 -26       10.48       13.75      2.57 o
   6   8 -26        5.15        1.93      3.26 o
   0   9 -26        7.15        7.68      3.75 o
   1   9 -26       25.26       31.92      2.35 o
   2   9 -26        0.82       -1.64      1.84 o
   3   9 -26        4.81        1.11      2.05 o
   4   9 -26        9.07        9.56      2.33 o
   5   9 -26        7.37        6.71      2.66 o
   0  10 -26       18.83       31.93      4.43 o
   1  10 -26        4.72        7.90      2.12 o
   2   0 -25       47.62       50.41      4.33 o
   4   0 -25      116.65      117.98      3.42 o
   6   0 -25      108.34      109.39      4.15 o
   8   0 -25        2.59       -0.58      2.45 o
  10   0 -25        4.82        2.54      2.29 o
   1   1 -25       75.04       76.97      2.19 o
   2   1 -25      266.27      256.63      3.85 o
   3   1 -25       13.24       10.03      1.28 o
   4   1 -25       20.02       17.65      1.36 o
   5   1 -25       54.48       56.60      1.89 o
   6   1 -25       24.86       20.71      1.80 o
   7   1 -25       34.51       35.68      2.32 o
   8   1 -25       17.72       20.55      2.94 o
   9   1 -25       11.07        9.97      1.94 o
  10   1 -25       31.93       40.05      2.83 o
  11   1 -25       16.46       18.07      1.74 o
   1   2 -25       47.78       52.88      2.41 o
   2   2 -25       96.42       91.98      2.37 o
   3   2 -25      134.20      131.32      2.80 o
   4   2 -25       18.80       23.09      2.02 o
   5   2 -25       67.82       74.97      2.10 o
   6   2 -25       22.91       21.48      1.81 o
   7   2 -25       48.40       44.45      2.49 o
   8   2 -25        5.08        4.80      1.89 o
   9   2 -25        5.29        4.30      1.75 o
  10   2 -25        6.70        9.17      1.56 o
  11   2 -25       11.28       12.13      1.70 o
   1   3 -25       74.07       70.28      2.90 o
   2   3 -25       11.74       12.84      1.48 o
   3   3 -25       41.69       41.93      1.88 o
   4   3 -25       45.61       47.69      1.96 o
   5   3 -25        7.40        5.76      1.40 o
   6   3 -25      123.17      118.29      3.08 o
   7   3 -25       16.55       18.85      1.97 o
   8   3 -25       25.13       23.11      2.27 o
   9   3 -25        9.72        8.06      1.72 o
  10   3 -25        0.76       -0.06      1.61 o
  11   3 -25       16.09       22.20      1.89 o
   1   4 -25        2.08        1.87      1.33 o
   2   4 -25       35.35       37.97      2.25 o
   3   4 -25        5.36        4.08      1.35 o
   4   4 -25       23.26       27.93      1.75 o
   5   4 -25        2.17        0.10      1.42 o
   6   4 -25       11.14       14.89      1.83 o
   7   4 -25        0.79       -0.81      1.69 o
   8   4 -25        5.64        5.00      1.83 o
   9   4 -25       11.23        8.96      1.81 o
  10   4 -25       10.91       13.46      2.55 o
   1   5 -25       64.85       62.58      2.08 o
   2   5 -25      112.84      114.08      2.90 o
   3   5 -25       69.18       75.06      2.40 o
   4   5 -25        2.39        2.66      1.58 o
   5   5 -25       90.62       92.64      2.75 o
   6   5 -25       66.61       73.06      2.71 o
   7   5 -25        5.22        5.28      1.92 o
   8   5 -25       14.56       12.73      1.95 o
   9   5 -25        8.49        9.07      2.57 o
  10   5 -25        6.68        2.37      1.94 o
   1   6 -25        3.83        6.76      1.56 o
   2   6 -25       13.20       13.86      1.68 o
   3   6 -25       36.46       38.84      2.04 o
   4   6 -25       86.89       92.62      2.84 o
   5   6 -25       12.02       12.76      1.96 o
   6   6 -25        0.99        0.63      1.92 o
   7   6 -25       33.27       35.14      2.34 o
   8   6 -25       16.37       17.61      2.23 o
   9   6 -25       16.60       20.31      2.59 o
   1   7 -25        4.59        1.58      1.57 o
   2   7 -25       25.02       28.76      1.97 o
   3   7 -25       18.82       25.88      1.96 o
   4   7 -25       73.78       77.59      2.74 o
   5   7 -25        7.61       11.15      2.03 o
   6   7 -25        8.25        6.67      2.15 o
   7   7 -25       12.85       10.20      2.48 o
   8   7 -25        9.26        7.02      2.47 o
   1   8 -25       13.02       13.95      1.88 o
   2   8 -25        5.12        3.21      1.70 o
   3   8 -25        8.41       11.53      1.99 o
   4   8 -25       16.22       19.00      2.30 o
   5   8 -25       16.22       14.78      2.43 o
   6   8 -25       49.44       57.03      3.32 o
   7   8 -25        5.03        7.67      2.49 o
   1   9 -25        6.95        8.36      1.93 o
   2   9 -25        4.57        1.51      1.84 o
   3   9 -25       14.04       13.51      2.19 o
   4   9 -25        1.53       -2.17      2.36 o
   5   9 -25        9.96        8.91      2.62 o
   1  10 -25       23.41       28.45      2.39 o
   2  10 -25       11.27       13.96      2.32 o
   3  10 -25        6.12        4.40      2.33 o
   0   0 -24     2762.22     2514.88     41.30 o
   2   0 -24       33.59       29.66      2.10 o
   4   0 -24      373.65      362.46      6.03 o
   6   0 -24       71.93       70.77      3.37 o
   8   0 -24       17.02       18.64      2.84 o
  10   0 -24        8.55        9.79      2.04 o
  12   0 -24        5.40        8.46      4.79 o
   0   1 -24      896.98      797.42     10.91 o
   1   1 -24      383.91      358.38      6.09 o
   2   1 -24       74.59       69.53      1.92 o
   3   1 -24      101.45       98.09      2.49 o
   4   1 -24      189.82      184.29      2.92 o
   5   1 -24      164.10      154.54      2.76 o
   6   1 -24       17.37       13.45      1.51 o
   7   1 -24       15.75       17.10      1.94 o
   8   1 -24        9.24       11.23      1.99 o
   9   1 -24       14.52       18.12      1.59 o
  10   1 -24       39.03       44.45      1.95 o
  11   1 -24       10.60       10.60      1.36 o
  12   1 -24        2.54       -0.02      2.43 o
   0   2 -24       94.07       82.93      3.05 o
   1   2 -24      314.69      271.56      3.66 o
   2   2 -24       25.36       32.04      1.73 o
   3   2 -24       87.71       84.87      2.15 o
   4   2 -24       45.68       33.37      1.84 o
   5   2 -24        9.80        9.56      1.34 o
   6   2 -24       57.35       54.83      2.31 o
   7   2 -24        4.06        3.26      2.28 o
   8   2 -24       26.16       28.37      2.19 o
   9   2 -24       19.60       18.83      1.75 o
  10   2 -24        0.15       -1.13      1.34 o
  11   2 -24        2.88        1.26      1.37 o
   0   3 -24      283.03      279.27      5.23 o
   1   3 -24       72.06       70.62      2.00 o
   2   3 -24       32.14       27.01      1.66 o
   3   3 -24       62.91       52.65      1.85 o
   4   3 -24      141.69      127.18      2.64 o
   5   3 -24        4.49        3.93      1.36 o
   6   3 -24       11.38       13.77      1.68 o
   7   3 -24        9.61        9.21      1.73 o
   8   3 -24        2.80        1.81      1.82 o
   9   3 -24        2.13        0.37      1.54 o
  10   3 -24       11.76       13.24      1.80 o
  11   3 -24        4.14        2.65      1.49 o
   0   4 -24       56.34       58.42      2.70 o
   1   4 -24      131.28      121.24      2.57 o
   2   4 -24       14.34       12.33      1.46 o
   3   4 -24      141.78      130.57      2.71 o
   4   4 -24       47.23       53.23      1.93 o
   5   4 -24       10.59       10.33      1.49 o
   6   4 -24       25.07       22.90      1.91 o
   7   4 -24        3.23        4.43      1.74 o
   8   4 -24       82.53       85.53      2.73 o
   9   4 -24       13.87       13.46      1.82 o
  10   4 -24       14.27       18.30      2.21 o
  11   4 -24        5.50        2.42      1.55 o
   0   5 -24      126.65      124.04      4.71 o
   1   5 -24      113.44      114.01      2.57 o
   2   5 -24       30.52       29.01      1.74 o
   3   5 -24       18.86       18.17      1.55 o
   4   5 -24       19.38       20.38      1.63 o
   5   5 -24       10.51       15.06      1.79 o
   6   5 -24       17.44       14.80      1.85 o
   7   5 -24       39.58       42.83      2.29 o
   8   5 -24       36.26       42.99      3.10 o
   9   5 -24        0.98        0.15      1.84 o
  10   5 -24        7.96       11.11      1.98 o
   0   6 -24       22.16       19.68      2.29 o
   1   6 -24        8.72        7.87      1.48 o
   2   6 -24       30.61       30.81      1.85 o
   3   6 -24        8.35        9.27      1.60 o
   4   6 -24        1.96        2.36      1.51 o
   5   6 -24        3.82        3.48      1.74 o
   6   6 -24       15.88       17.90      2.17 o
   7   6 -24       13.05       14.90      2.00 o
   8   6 -24        2.81        2.91      1.92 o
   9   6 -24        1.79       -0.11      1.94 o
  10   6 -24        2.97        2.10      2.01 o
   0   7 -24       10.02        6.00      2.23 o
   1   7 -24       38.98       32.20      2.10 o
   2   7 -24        7.89        6.08      1.62 o
   3   7 -24        8.35       10.23      1.73 o
   4   7 -24        3.38        9.57      1.80 o
   5   7 -24       25.19       22.51      2.19 o
   6   7 -24       17.20       17.11      2.50 o
   7   7 -24        4.67        4.70      2.11 o
   8   7 -24        0.06        0.61      2.06 o
   9   7 -24        1.11       -0.96      1.89 o
   0   8 -24        4.77        2.25      2.26 o
   1   8 -24        0.99        1.53      1.66 o
   2   8 -24        4.19        4.75      1.69 o
   3   8 -24        4.98        3.54      1.72 o
   4   8 -24       11.78       12.96      2.17 o
   5   8 -24       11.48       16.88      2.19 o
   6   8 -24        5.85        9.74      2.31 o
   7   8 -24       47.24       53.00      3.83 o
   8   8 -24        5.38        5.03      2.37 o
   0   9 -24        5.73        5.31      2.79 o
   1   9 -24        7.54        6.76      1.94 o
   2   9 -24        4.08        5.03      1.86 o
   3   9 -24       11.07        9.16      2.07 o
   4   9 -24        3.82        1.17      2.13 o
   5   9 -24        9.92        8.95      2.31 o
   6   9 -24        1.94       -0.77      2.41 o
   0  10 -24        1.22        2.70      3.25 o
   1  10 -24        9.51       10.48      2.09 o
   2  10 -24        1.64        4.54      2.11 o
   3  10 -24        4.82        3.12      2.27 o
   4  10 -24        6.52        5.33      2.33 o
   2   0 -23      108.48      122.86      3.10 o
   4   0 -23      475.59      450.90      6.96 o
   6   0 -23      147.36      148.16      4.39 o
   8   0 -23       11.09        9.99      1.89 o
  10   0 -23       21.07       20.64      2.14 o
  12   0 -23        3.07        3.90      2.62 o
   1   1 -23       55.47       46.12      1.66 o
   2   1 -23      321.78      292.68      3.45 o
   3   1 -23      202.95      176.30      2.80 o
   4   1 -23      102.29       95.96      2.21 o
   5   1 -23       30.15       26.09      1.84 o
   6   1 -23       62.60       63.52      2.09 o
   7   1 -23       30.81       29.60      1.88 o
   8   1 -23       10.48        7.67      1.36 o
   9   1 -23       15.99       15.51      1.43 o
  10   1 -23       18.72       16.93      1.47 o
  11   1 -23        3.56        2.02      1.16 o
  12   1 -23        3.25        1.62      1.85 o
   1   2 -23      645.94      601.60      5.85 o
   2   2 -23      649.93      615.24      5.90 o
   3   2 -23       71.47       55.61      2.23 o
   4   2 -23       36.67       34.84      1.62 o
   5   2 -23       94.91       90.74      2.18 o
   6   2 -23       94.62       93.86      2.84 o
   7   2 -23       37.38       37.17      2.05 o
   8   2 -23        6.03        2.81      1.44 o
   9   2 -23        0.30        1.08      1.35 o
  10   2 -23        7.49        5.61      1.35 o
  11   2 -23        2.08        1.01      1.28 o
  12   2 -23       11.71       11.61      1.62 o
   1   3 -23       35.25       33.50      1.58 o
   2   3 -23       55.79       48.93      1.70 o
   3   3 -23       46.75       45.91      1.86 o
   4   3 -23        3.73        1.90      1.17 o
   5   3 -23       91.69       82.08      2.11 o
   6   3 -23      221.06      229.72      4.02 o
   7   3 -23       26.45       28.97      2.72 o
   8   3 -23       31.10       35.48      1.93 o
   9   3 -23        0.39        0.55      1.35 o
  10   3 -23        0.14        0.40      1.36 o
  11   3 -23        1.85        1.14      1.29 o
   1   4 -23      215.06      198.92      3.13 o
   2   4 -23       13.69       16.24      1.43 o
   3   4 -23       24.21       19.60      1.47 o
   4   4 -23      131.84      128.74      2.89 o
   5   4 -23       13.15       16.11      1.52 o
   6   4 -23        3.26        1.82      1.51 o
   7   4 -23       24.45       32.59      2.14 o
   8   4 -23        5.21        6.71      1.51 o
   9   4 -23        2.28       -0.22      1.55 o
  10   4 -23        6.46        4.82      1.58 o
  11   4 -23        0.24       -1.09      1.47 o
   1   5 -23       50.42       47.10      1.88 o
   2   5 -23        3.74        5.12      1.40 o
   3   5 -23       96.90       93.09      2.29 o
   4   5 -23       70.91       74.65      2.28 o
   5   5 -23       21.28       26.25      1.72 o
   6   5 -23       31.29       31.38      2.04 o
   7   5 -23       32.73       34.66      2.12 o
   8   5 -23       10.65        9.08      1.71 o
   9   5 -23       38.14       38.90      2.35 o
  10   5 -23        0.17       -1.69      1.69 o
  11   5 -23       12.04       16.79      2.00 o
   1   6 -23       81.18       79.84      2.29 o
   2   6 -23       16.80       16.06      1.64 o
   3   6 -23        9.82        7.48      1.46 o
   4   6 -23       46.20       48.76      2.00 o
   5   6 -23       27.40       22.53      2.00 o
   6   6 -23       10.24        9.70      1.73 o
   7   6 -23        2.93        2.10      1.83 o
   8   6 -23       22.62       29.02      2.27 o
   9   6 -23       28.73       27.56      2.30 o
  10   6 -23       10.51        8.09      1.97 o
   1   7 -23       14.33       15.60      1.65 o
   2   7 -23       11.71       13.53      1.70 o
   3   7 -23      121.07      128.47      2.99 o
   4   7 -23      180.17      182.69      3.67 o
   5   7 -23       13.54       15.20      2.10 o
   6   7 -23       12.02       11.67      2.12 o
   7   7 -23        1.00        0.28      1.97 o
   8   7 -23        5.63        4.80      2.02 o
   9   7 -23       47.69       52.73      2.46 o
   1   8 -23        8.33        6.75      1.70 o
   2   8 -23        7.82        8.67      1.72 o
   3   8 -23       32.98       32.14      2.14 o
   4   8 -23        0.27        0.64      1.79 o
   5   8 -23       14.09       15.88      2.09 o
   6   8 -23       49.18       52.96      2.92 o
   7   8 -23        8.99       13.08      2.48 o
   8   8 -23       41.43       53.32      2.92 o
   1   9 -23       12.03       15.46      1.95 o
   2   9 -23        8.06        9.25      1.86 o
   3   9 -23       12.23       12.68      2.11 o
   4   9 -23        8.01        5.52      2.15 o
   5   9 -23       20.13       24.70      2.53 o
   6   9 -23        0.60       -0.70      2.36 o
   7   9 -23        5.99        7.82      2.54 o
   1  10 -23       27.85       31.40      2.34 o
   2  10 -23       19.85       22.39      2.62 o
   3  10 -23       20.25       18.43      2.42 o
   4  10 -23        8.26        8.73      2.39 o
   5  10 -23       25.50       30.66      2.77 o
   0   0 -22     1537.35     1465.57     40.51 o
   2   0 -22      793.02      735.32      9.27 o
   4   0 -22      611.73      572.48      8.12 o
   6   0 -22       84.06       81.64      3.81 o
   8   0 -22       55.60       48.88      2.82 o
  10   0 -22       13.53       17.66      1.98 o
  12   0 -22       19.73       25.63      3.70 o
   0   1 -22      483.81      441.66      6.77 o
   1   1 -22      114.25      118.27      2.24 o
   2   1 -22      254.00      233.29      2.98 o
   3   1 -22       68.75       71.24      1.91 o
   4   1 -22      507.63      453.04      6.41 o
   5   1 -22      272.19      256.06      3.29 o
   6   1 -22      126.36      117.55      2.33 o
   7   1 -22       44.05       37.24      1.68 o
   8   1 -22        0.70       -0.42      1.17 o
   9   1 -22       47.73       44.02      1.78 o
  10   1 -22       16.87       20.19      1.37 o
  11   1 -22        0.08        0.77      1.13 o
  12   1 -22       20.06       23.67      2.90 o
   0   2 -22       49.56       44.37      2.30 o
   1   2 -22      449.52      422.44      5.13 o
   2   2 -22      427.77      401.13      4.02 o
   3   2 -22        9.76       16.59      1.29 o
   4   2 -22       73.25       65.73      2.22 o
   5   2 -22       94.89       88.83      1.99 o
   6   2 -22       46.48       44.31      1.71 o
   7   2 -22        0.69       -0.70      1.33 o
   8   2 -22       23.88       25.12      1.66 o
   9   2 -22        0.37       -0.55      1.18 o
  10   2 -22        0.55       -1.12      1.12 o
  11   2 -22       19.32       23.51      1.31 o
  12   2 -22        0.00       -0.71      1.79 o
   0   3 -22     1256.45     1170.30     13.59 o
   1   3 -22      106.63      109.29      2.21 o
   2   3 -22       76.63       68.78      1.89 o
   3   3 -22       79.38       75.07      1.90 o
   4   3 -22       61.28       58.30      1.75 o
   5   3 -22        2.10        1.31      1.15 o
   6   3 -22       82.67       73.96      2.20 o
   7   3 -22        4.01        0.95      1.30 o
   8   3 -22       37.08       36.40      2.20 o
   9   3 -22       12.18       15.17      1.69 o
  10   3 -22        5.10        4.06      1.69 o
  11   3 -22       10.07        9.61      1.42 o
  12   3 -22        2.19        3.42      1.56 o
   0   4 -22      165.44      154.85      4.00 o
   1   4 -22      201.55      179.55      3.20 o
   2   4 -22      114.68      110.59      2.25 o
   3   4 -22      140.98      145.48      2.76 o
   4   4 -22      113.34      115.59      2.48 o
   5   4 -22       29.24       31.36      1.75 o
   6   4 -22       20.16       23.68      2.29 o
   7   4 -22       11.43       13.26      1.85 o
   8   4 -22       36.30       42.78      2.02 o
   9   4 -22        3.78        1.61      1.50 o
  10   4 -22        2.60       -0.27      1.41 o
  11   4 -22        2.02        0.51      1.68 o
   0   5 -22      136.81      138.81      3.79 o
   1   5 -22      276.66      247.66      3.58 o
   2   5 -22       33.67       35.52      1.59 o
   3   5 -22       23.88       23.23      1.55 o
   4   5 -22       12.26       13.59      1.50 o
   5   5 -22        9.81        9.03      1.44 o
   6   5 -22       49.05       53.51      2.23 o
   7   5 -22       26.08       28.72      1.96 o
   8   5 -22       34.78       42.12      2.01 o
   9   5 -22       12.54       12.25      2.28 o
  10   5 -22        1.99       -1.62      1.62 o
  11   5 -22       14.97       14.70      2.27 o
   0   6 -22       36.76       32.65      2.41 o
   1   6 -22        0.77        0.26      1.33 o
   2   6 -22       65.83       56.17      2.13 o
   3   6 -22       25.56       23.55      1.64 o
   4   6 -22       90.45       90.19      2.38 o
   5   6 -22       27.16       29.91      2.04 o
   6   6 -22       68.01       76.62      2.48 o
   7   6 -22       13.53       12.16      1.83 o
   8   6 -22       14.14       15.22      1.98 o
   9   6 -22        4.62        7.11      2.00 o
  10   6 -22        0.36        1.77      1.76 o
   0   7 -22       17.42       12.94      2.24 o
   1   7 -22        6.72        7.45      1.49 o
   2   7 -22        8.03        8.20      1.60 o
   3   7 -22        4.26        4.21      1.56 o
   4   7 -22        5.81        2.42      1.59 o
   5   7 -22        4.31        5.54      1.72 o
   6   7 -22        6.50        4.62      1.90 o
   7   7 -22        3.25        0.54      1.87 o
   8   7 -22        1.74        2.84      1.96 o
   9   7 -22        3.22        5.17      1.76 o
   0   8 -22       11.37        9.57      2.33 o
   1   8 -22        7.49        8.30      1.66 o
   2   8 -22       23.57       26.59      1.97 o
   3   8 -22       35.00       37.09      2.18 o
   4   8 -22        6.20        7.88      1.79 o
   5   8 -22        4.86        3.75      1.80 o
   6   8 -22       46.31       47.98      3.52 o
   7   8 -22       21.62       22.81      2.59 o
   8   8 -22        9.63       11.79      2.48 o
   0   9 -22       34.66       36.32      2.99 o
   1   9 -22        9.28        8.36      1.84 o
   2   9 -22        8.23        5.81      1.78 o
   3   9 -22        8.81        7.44      1.96 o
   4   9 -22        1.57       -1.75      1.98 o
   5   9 -22       17.96       14.94      2.17 o
   6   9 -22       11.39        5.95      2.20 o
   7   9 -22        2.80        7.30      2.45 o
   0  10 -22        7.16        6.16      3.06 o
   1  10 -22       16.58       19.84      2.14 o
   2  10 -22        6.70        1.77      1.94 o
   3  10 -22        8.15        7.19      2.17 o
   4  10 -22        4.02        3.01      2.27 o
   5  10 -22       13.09       16.57      2.50 o
   0  11 -22       52.39       59.48      4.23 o
   1  11 -22        5.23        3.71      2.02 o
   2  11 -22        3.84       -1.73      2.06 o
   2   0 -21      435.16      387.61      5.65 o
   4   0 -21      136.06      120.17      3.22 o
   6   0 -21      109.01      101.93      2.93 o
   8   0 -21        2.31        3.48      1.61 o
  10   0 -21        5.48        2.45      2.41 o
  12   0 -21        5.33        1.42      2.70 o
   1   1 -21     1111.31     1030.73      8.51 o
   2   1 -21      119.17      127.71      2.04 o
   3   1 -21       83.83       86.05      1.78 o
   4   1 -21      269.01      257.42      3.15 o
   5   1 -21       69.33       61.26      1.55 o
   6   1 -21      183.24      176.94      2.62 o
   7   1 -21      107.40      106.56      2.28 o
   8   1 -21        5.53        5.43      1.17 o
   9   1 -21       20.48       19.82      1.37 o
  10   1 -21       20.83       16.14      1.28 o
  11   1 -21       18.62       17.06      1.23 o
  12   1 -21        6.40        6.76      1.78 o
   1   2 -21      104.80      105.69      2.25 o
   2   2 -21      350.13      351.26      3.61 o
   3   2 -21      263.02      258.68      3.20 o
   4   2 -21      319.13      295.35      3.41 o
   5   2 -21      222.81      199.72      2.84 o
   6   2 -21       15.76       17.33      1.17 o
   7   2 -21       11.25        9.43      1.40 o
   8   2 -21        0.82       -0.79      1.13 o
   9   2 -21        6.07        7.43      1.25 o
  10   2 -21        8.57       11.84      1.30 o
  11   2 -21        7.60        7.30      1.45 o
  12   2 -21        2.68        0.44      1.68 o
   1   3 -21      512.31      483.66      4.75 o
   2   3 -21       80.75       81.91      1.80 o
   3   3 -21      109.45       95.72      2.10 o
   4   3 -21       17.85       11.15      1.30 o
   5   3 -21       25.37       22.44      1.39 o
   6   3 -21       77.59       82.46      2.15 o
   7   3 -21      111.79      104.64      2.49 o
   8   3 -21       57.41       55.53      2.05 o
   9   3 -21        1.69       -0.09      1.20 o
  10   3 -21       26.30       29.27      1.59 o
  11   3 -21        9.10        7.69      1.62 o
  12   3 -21        1.76        1.94      1.57 o
   1   4 -21        0.76       -0.27      1.17 o
   2   4 -21      205.25      206.43      2.96 o
   3   4 -21      271.47      230.63      3.13 o
   4   4 -21      131.05      110.11      2.40 o
   5   4 -21       22.97       19.84      1.39 o
   6   4 -21       13.84       15.60      1.41 o
   7   4 -21       90.08       98.00      2.48 o
   8   4 -21        0.26        0.83      1.22 o
   9   4 -21       16.80       16.44      1.96 o
  10   4 -21        6.03        5.32      1.37 o
  11   4 -21        4.27        3.10      1.64 o
  12   4 -21        6.05        4.44      1.79 o
   1   5 -21      108.60      107.40      2.38 o
   2   5 -21      192.75      176.43      2.84 o
   3   5 -21       76.12       78.95      2.12 o
   4   5 -21      139.40      139.88      2.62 o
   5   5 -21        6.10        5.22      1.35 o
   6   5 -21        2.34        2.70      1.50 o
   7   5 -21       51.75       56.28      2.27 o
   8   5 -21       15.97       16.18      1.60 o
   9   5 -21        2.79        3.83      1.56 o
  10   5 -21        7.15        6.17      1.54 o
  11   5 -21       28.27       35.18      2.25 o
   1   6 -21       98.77       94.33      2.34 o
   2   6 -21        2.86        0.80      1.36 o
   3   6 -21      233.13      230.21      3.58 o
   4   6 -21        2.49        1.41      1.34 o
   5   6 -21        4.86        3.87      1.45 o
   6   6 -21       22.95       24.12      1.81 o
   7   6 -21       18.95       18.63      1.96 o
   8   6 -21       54.53       54.37      2.31 o
   9   6 -21       26.98       28.36      2.16 o
  10   6 -21       18.02       20.68      1.99 o
  11   6 -21        1.91        0.79      2.35 o
   1   7 -21        4.13        5.22      1.43 o
   2   7 -21       25.06       20.17      1.74 o
   3   7 -21       39.83       42.82      2.03 o
   4   7 -21       29.16       30.05      2.35 o
   5   7 -21       20.77       20.69      1.87 o
   6   7 -21       33.95       35.29      2.20 o
   7   7 -21        1.69       -1.77      1.77 o
   8   7 -21       20.12       22.65      2.20 o
   9   7 -21       32.71       36.20      2.13 o
  10   7 -21        4.36        2.54      1.86 o
   1   8 -21        2.97        3.17      1.46 o
   2   8 -21       41.35       43.34      2.18 o
   3   8 -21       19.00       18.78      1.85 o
   4   8 -21       22.74       23.89      1.98 o
   5   8 -21       13.27       11.84      1.88 o
   6   8 -21       41.38       42.24      2.65 o
   7   8 -21        6.96        7.69      2.07 o
   8   8 -21       37.73       44.90      2.66 o
   9   8 -21        3.44        4.25      1.80 o
   1   9 -21        3.98       -0.74      1.62 o
   2   9 -21        7.11        5.59      1.80 o
   3   9 -21        9.85        6.90      1.91 o
   4   9 -21        0.17       -1.51      1.80 o
   5   9 -21        3.25        1.02      1.90 o
   6   9 -21       20.00       26.25      2.46 o
   7   9 -21        8.54        8.86      2.46 o
   8   9 -21       38.63       49.29      3.06 o
   1  10 -21        1.42       -0.27      1.79 o
   2  10 -21        0.10        0.80      1.80 o
   3  10 -21        9.17        7.78      2.10 o
   4  10 -21        3.82        8.82      2.27 o
   5  10 -21       35.89       46.91      2.91 o
   6  10 -21       18.04       19.49      2.68 o
   1  11 -21        3.11        4.87      2.04 o
   2  11 -21        0.55       -1.67      2.03 o
   3  11 -21        0.50        0.50      2.35 o
   0   0 -20      575.56      567.21     11.04 o
   2   0 -20        6.14        2.34      1.28 o
   4   0 -20       12.45       11.56      1.36 o
   6   0 -20       33.98       40.26      1.96 o
   8   0 -20      148.86      125.98      3.38 o
  10   0 -20      100.59      105.30      2.78 o
  12   0 -20        0.60       -1.27      2.23 o
   0   1 -20      475.99      404.34      6.72 o
   1   1 -20      129.20      119.62      2.06 o
   2   1 -20      684.42      657.66      5.62 o
   3   1 -20       66.59       57.14      1.28 o
   4   1 -20      357.31      318.87      3.35 o
   5   1 -20       34.68       36.32      1.24 o
   6   1 -20       60.71       64.57      1.49 o
   7   1 -20        0.75        0.18      1.05 o
   8   1 -20        5.03        2.39      1.12 o
   9   1 -20       12.81       13.81      1.26 o
  10   1 -20       35.79       36.18      1.40 o
  11   1 -20       13.42        9.56      1.35 o
  12   1 -20       30.70       33.87      2.09 o
  13   1 -20        5.06        3.09      2.35 o
   0   2 -20      920.21      912.64     10.15 o
   1   2 -20        5.05        4.32      0.94 o
   2   2 -20       19.51       22.56      1.14 o
   3   2 -20      195.47      181.31      2.38 o
   4   2 -20      140.67      128.87      2.16 o
   5   2 -20        5.30        9.65      1.01 o
   6   2 -20        9.20       11.15      1.19 o
   7   2 -20       46.49       39.55      1.55 o
   8   2 -20        7.50        8.21      1.20 o
   9   2 -20       29.83       26.99      1.66 o
  10   2 -20       16.91       18.28      1.31 o
  11   2 -20       16.83       16.88      1.53 o
  12   2 -20       12.97       14.98      2.05 o
  13   2 -20        3.31        1.71      2.49 o
   0   3 -20       50.43       50.56      2.16 o
   1   3 -20      489.32      462.70      4.82 o
   2   3 -20       49.07       49.17      1.46 o
   3   3 -20       88.46       90.28      1.97 o
   4   3 -20      258.31      227.76      3.19 o
   5   3 -20      190.30      180.05      2.67 o
   6   3 -20       12.39       17.61      1.35 o
   7   3 -20       26.78       31.48      1.51 o
   8   3 -20        5.67        6.18      1.23 o
   9   3 -20       39.97       41.94      1.56 o
  10   3 -20       14.84       18.28      1.34 o
  11   3 -20       23.05       25.87      2.30 o
  12   3 -20        0.92        3.54      1.58 o
   0   4 -20      532.02      491.61      7.38 o
   1   4 -20      451.82      428.55      4.56 o
   2   4 -20      258.21      251.30      3.63 o
   3   4 -20        1.07        0.72      1.08 o
   4   4 -20       20.86       19.82      1.38 o
   5   4 -20       80.22       86.23      1.95 o
   6   4 -20       58.63       49.97      1.69 o
   7   4 -20       13.08       10.75      1.37 o
   8   4 -20       42.51       39.93      1.64 o
   9   4 -20       10.78       11.78      1.41 o
  10   4 -20        7.90        9.68      1.38 o
  11   4 -20       15.66       18.45      1.82 o
  12   4 -20        0.99        2.51      1.67 o
   0   5 -20       35.74       32.24      2.66 o
   1   5 -20       50.36       45.16      1.71 o
   2   5 -20        6.99        7.73      1.22 o
   3   5 -20       32.35       29.93      1.59 o
   4   5 -20       23.60       23.01      1.43 o
   5   5 -20       58.40       50.73      1.85 o
   6   5 -20       56.24       57.69      2.41 o
   7   5 -20       12.59       10.76      1.40 o
   8   5 -20       15.94       17.11      1.54 o
   9   5 -20       20.54       25.66      1.75 o
  10   5 -20        2.84        3.50      1.91 o
  11   5 -20        4.61        5.80      1.76 o
   0   6 -20       67.35       54.05      3.38 o
   1   6 -20       98.60       90.13      2.27 o
   2   6 -20       49.90       53.80      1.86 o
   3   6 -20       20.36       23.68      1.59 o
   4   6 -20        8.99        4.50      1.34 o
   5   6 -20        3.04        1.74      1.26 o
   6   6 -20       59.17       65.82      2.31 o
   7   6 -20       10.46       12.34      1.82 o
   8   6 -20       13.68       15.83      1.88 o
   9   6 -20        0.78        0.55      1.66 o
  10   6 -20        0.19        1.71      1.50 o
  11   6 -20       11.21       11.34      2.13 o
   0   7 -20       47.89       43.25      2.67 o
   1   7 -20       90.24       90.09      2.35 o
   2   7 -20        9.47        6.89      1.56 o
   3   7 -20       12.95       11.20      1.53 o
   4   7 -20       21.30       17.79      1.63 o
   5   7 -20       11.19        8.47      1.66 o
   6   7 -20        0.32       -0.88      1.61 o
   7   7 -20        2.83        2.96      1.78 o
   8   7 -20        9.91       10.52      1.81 o
   9   7 -20        5.37        6.05      1.68 o
  10   7 -20        5.88       11.75      1.92 o
   0   8 -20       50.38       43.77      3.11 o
   1   8 -20        2.83        2.64      1.46 o
   2   8 -20       77.68       66.71      2.42 o
   3   8 -20       19.45       16.75      1.81 o
   4   8 -20       14.32       11.01      1.75 o
   5   8 -20       33.68       36.38      2.17 o
   6   8 -20        0.80        2.28      1.88 o
   7   8 -20        2.25        4.65      1.96 o
   8   8 -20        4.46        6.55      2.06 o
   9   8 -20        3.25        2.67      1.69 o
   0   9 -20      139.02      131.82      4.24 o
   1   9 -20       15.86       17.46      1.86 o
   2   9 -20       16.64       16.34      1.89 o
   3   9 -20        3.02        2.15      1.79 o
   4   9 -20        1.21        0.80      1.81 o
   5   9 -20        1.22       -0.98      1.83 o
   6   9 -20        7.87       11.52      2.16 o
   7   9 -20        3.79        7.10      2.31 o
   8   9 -20        9.51       10.99      2.26 o
   0  10 -20        5.52        5.76      2.57 o
   1  10 -20        8.38        8.70      1.93 o
   2  10 -20        4.98        3.86      1.83 o
   3  10 -20        5.56        3.31      1.94 o
   4  10 -20        0.88        0.18      2.08 o
   5  10 -20       36.78       42.87      2.80 o
   6  10 -20        7.80        8.09      2.46 o
   0  11 -20       33.66       30.52      4.11 o
   1  11 -20       11.31       10.29      2.05 o
   2  11 -20        2.10       -0.28      2.02 o
   3  11 -20        6.51        3.44      2.28 o
   4  11 -20        2.85       -0.16      2.24 o
   2   0 -19      344.12      351.21      4.65 o
   4   0 -19      120.11      123.92      2.59 o
   6   0 -19      918.66      818.22      9.38 o
   8   0 -19       11.03       11.38      1.65 o
  10   0 -19      195.11      199.97      3.66 o
  12   0 -19       14.04       13.38      2.43 o
   1   1 -19      323.98      293.38      3.03 o
   2   1 -19      277.70      268.39      2.84 o
   3   1 -19      335.67      315.35      2.89 o
   4   1 -19      257.91      241.36      2.56 o
   5   1 -19      143.66      152.52      2.06 o
   6   1 -19      202.60      184.18      2.38 o
   7   1 -19       33.46       29.70      1.37 o
   8   1 -19       14.24       12.32      1.20 o
   9   1 -19        8.75        8.14      1.14 o
  10   1 -19        0.39        1.35      1.06 o
  11   1 -19       29.40       28.77      1.46 o
  12   1 -19        7.34        7.24      1.77 o
  13   1 -19        2.55        0.54      2.24 o
   1   2 -19       93.16       88.84      1.64 o
   2   2 -19      317.42      285.37      2.94 o
   3   2 -19      264.71      253.17      2.98 o
   4   2 -19      148.30      134.11      2.04 o
   5   2 -19      570.55      531.43      4.77 o
   6   2 -19       67.34       60.69      1.49 o
   7   2 -19       28.72       28.32      1.76 o
   8   2 -19       33.69       33.90      1.68 o
   9   2 -19       23.86       25.89      1.30 o
  10   2 -19       16.31       17.56      1.24 o
  11   2 -19       18.93       23.18      1.50 o
  12   2 -19       12.31       13.71      1.93 o
  13   2 -19        0.70       -2.95      4.46 o
   1   3 -19      132.20      140.44      2.15 o
   2   3 -19      915.55      890.82      7.16 o
   3   3 -19      950.23      886.46      7.38 o
   4   3 -19      137.32      141.36      2.32 o
   5   3 -19      134.96      129.59      2.06 o
   6   3 -19       31.82       33.85      1.28 o
   7   3 -19       76.43       67.77      1.73 o
   8   3 -19        1.64        3.07      1.06 o
   9   3 -19       18.27       20.23      1.35 o
  10   3 -19       21.05       23.88      1.74 o
  11   3 -19       11.18        8.32      1.42 o
  12   3 -19        1.79        3.48      1.85 o
  13   3 -19        5.04        1.84      2.57 o
   1   4 -19       75.73       74.56      2.32 o
   2   4 -19      774.65      709.37      6.29 o
   3   4 -19      112.43      112.24      2.17 o
   4   4 -19      573.19      580.45      5.71 o
   5   4 -19      171.54      157.00      2.42 o
   6   4 -19       22.82       19.58      1.32 o
   7   4 -19      123.09      113.32      2.42 o
   8   4 -19        0.71        0.68      1.10 o
   9   4 -19        2.24        3.83      1.27 o
  10   4 -19       17.68       19.62      1.42 o
  11   4 -19        5.71        6.93      1.63 o
  12   4 -19        7.74       10.67      1.70 o
   1   5 -19       68.29       66.19      2.02 o
   2   5 -19      159.80      147.29      2.62 o
   3   5 -19       47.37       45.87      1.66 o
   4   5 -19      435.51      404.53      4.70 o
   5   5 -19       29.52       32.77      1.52 o
   6   5 -19       99.56       98.84      2.15 o
   7   5 -19       15.32       16.07      1.40 o
   8   5 -19        8.65        8.65      1.36 o
   9   5 -19        9.71       12.02      1.52 o
  10   5 -19       19.98       19.83      1.51 o
  11   5 -19        8.85       14.53      2.12 o
  12   5 -19       36.63       39.96      2.29 o
   1   6 -19      330.95      303.78      4.14 o
   2   6 -19       61.88       50.72      1.81 o
   3   6 -19      406.58      390.48      4.79 o
   4   6 -19        4.01        2.86      1.24 o
   5   6 -19       57.00       57.75      1.85 o
   6   6 -19       39.53       36.42      2.22 o
   7   6 -19        0.07       -0.29      1.43 o
   8   6 -19       26.46       24.48      1.65 o
   9   6 -19        0.19        1.16      1.49 o
  10   6 -19        8.80        8.80      1.54 o
  11   6 -19        2.42        1.92      1.75 o
   1   7 -19      147.35      143.49      2.85 o
   2   7 -19       55.37       53.70      2.20 o
   3   7 -19       40.29       33.10      1.79 o
   4   7 -19       52.65       51.33      1.97 o
   5   7 -19        5.45        7.11      1.59 o
   6   7 -19        4.21        2.13      1.61 o
   7   7 -19        5.13        3.28      1.72 o
   8   7 -19        3.12        2.03      1.62 o
   9   7 -19       31.34       35.20      2.28 o
  10   7 -19       12.61       14.19      1.66 o
   1   8 -19       16.58       14.49      1.63 o
   2   8 -19       59.55       55.66      2.23 o
   3   8 -19        5.51        3.09      1.67 o
   4   8 -19       16.41       15.10      1.74 o
   5   8 -19       10.74       10.20      1.78 o
   6   8 -19       54.68       53.24      2.57 o
   7   8 -19        3.32       -0.05      1.86 o
   8   8 -19       42.78       47.58      2.58 o
   9   8 -19        9.48        8.23      1.72 o
  10   8 -19        2.66        1.69      2.00 o
   1   9 -19        3.33        2.93      1.54 o
   2   9 -19        6.86        3.46      1.69 o
   3   9 -19       23.03       21.68      1.96 o
   4   9 -19       21.41       21.72      2.20 o
   5   9 -19        0.24       -0.35      1.78 o
   6   9 -19       27.62       37.22      2.49 o
   7   9 -19        9.46        8.29      2.47 o
   8   9 -19       47.57       63.21      3.29 o
   1  10 -19        2.68        2.15      1.76 o
   2  10 -19       15.13       17.13      2.04 o
   3  10 -19        2.41       -1.82      1.85 o
   4  10 -19        5.14        3.02      1.98 o
   5  10 -19       49.71       59.42      2.81 o
   6  10 -19        9.40        9.54      2.24 o
   7  10 -19       33.63       35.88      2.92 o
   1  11 -19        1.33        3.70      1.95 o
   2  11 -19        2.07       -0.53      2.06 o
   3  11 -19        2.77        6.08      2.26 o
   4  11 -19        2.70        1.14      2.23 o
   5  11 -19        4.33        9.49      2.43 o
   0   0 -18     1812.19     1964.80     27.54 o
   2   0 -18      357.78      398.28      6.93 o
   4   0 -18      310.60      299.34      3.88 o
   6   0 -18      141.36      116.40      2.56 o
   8   0 -18       58.86       61.77      2.34 o
  10   0 -18        1.11        5.50      1.54 o
  12   0 -18        5.00        6.30      2.87 o
   0   1 -18      234.96      209.42      3.59 o
   1   1 -18       31.97       32.98      1.14 o
   2   1 -18      281.84      274.76      2.91 o
   3   1 -18      307.94      301.35      2.73 o
   4   1 -18      185.16      177.71      2.06 o
   5   1 -18      160.95      166.77      2.13 o
   6   1 -18      142.16      118.91      1.86 o
   7   1 -18       96.19       83.77      1.93 o
   8   1 -18       53.06       50.31      1.53 o
   9   1 -18       44.35       43.52      1.47 o
  10   1 -18      105.25      106.50      2.03 o
  11   1 -18        5.82        2.71      1.18 o
  12   1 -18        1.97        0.89      1.55 o
  13   1 -18        0.87        5.12      2.57 o
   0   2 -18     1181.65     1150.39     12.24 o
   1   2 -18      122.39      119.47      1.84 o
   2   2 -18      177.30      161.71      2.06 o
   3   2 -18        2.35        2.74      0.75 o
   4   2 -18      538.27      524.25      4.89 o
   5   2 -18       10.86       11.83      0.93 o
   6   2 -18        7.82        6.53      0.92 o
   7   2 -18      143.16      125.30      2.33 o
   8   2 -18       66.75       66.19      1.65 o
   9   2 -18        8.13        6.07      1.02 o
  10   2 -18       36.83       33.46      1.29 o
  11   2 -18        2.21        1.05      1.14 o
  12   2 -18        6.76        8.75      1.84 o
  13   2 -18        3.58        8.16      2.86 o
   0   3 -18      574.88      589.36      7.03 o
   1   3 -18      415.69      387.71      3.89 o
   2   3 -18     1484.81     1408.55     10.28 o
   3   3 -18      243.78      232.99      3.07 o
   4   3 -18       35.47       32.03      1.16 o
   5   3 -18       15.07       13.45      1.02 o
   6   3 -18       38.83       41.38      1.36 o
   7   3 -18       18.59       18.98      1.21 o
   8   3 -18       16.25       16.14      1.21 o
   9   3 -18       74.58       75.50      2.73 o
  10   3 -18        3.26        4.15      1.05 o
  11   3 -18        0.87        1.34      1.27 o
  12   3 -18        2.66        2.60      1.79 o
  13   3 -18       24.90       29.36      2.65 o
   0   4 -18      298.69      283.38      4.62 o
   1   4 -18      557.30      548.73      6.13 o
   2   4 -18      400.93      362.93      3.96 o
   3   4 -18      167.30      165.98      2.38 o
   4   4 -18       10.48       11.09      1.10 o
   5   4 -18      105.49       96.08      1.91 o
   6   4 -18       11.04        9.91      1.08 o
   7   4 -18       10.34        9.87      1.16 o
   8   4 -18       16.24       18.16      1.27 o
   9   4 -18       27.83       32.10      1.47 o
  10   4 -18       15.93       15.87      1.21 o
  11   4 -18        8.42        9.06      1.47 o
  12   4 -18        0.54        1.53      1.38 o
   0   5 -18      427.66      410.77      7.24 o
   1   5 -18      577.57      543.43      5.40 o
   2   5 -18       35.94       27.75      1.44 o
   3   5 -18      146.39      143.02      2.46 o
   4   5 -18      229.34      223.09      2.99 o
   5   5 -18       57.39       51.22      1.70 o
   6   5 -18        8.64        8.42      1.18 o
   7   5 -18        4.07        3.18      1.22 o
   8   5 -18       12.41       13.29      1.36 o
   9   5 -18       10.51       11.41      1.46 o
  10   5 -18        5.41        5.28      1.27 o
  11   5 -18        1.94        1.18      1.57 o
  12   5 -18        2.45        4.74      1.70 o
   0   6 -18      144.40      145.30      3.73 o
   1   6 -18      372.94      341.28      4.72 o
   2   6 -18       62.23       60.66      1.87 o
   3   6 -18       83.02       73.63      2.05 o
   4   6 -18       38.45       39.08      1.55 o
   5   6 -18        4.85        2.68      1.24 o
   6   6 -18        0.12       -1.20      1.20 o
   7   6 -18       47.46       48.56      1.90 o
   8   6 -18        1.08       -0.01      1.28 o
   9   6 -18        0.78       -1.36      1.36 o
  10   6 -18        4.61        5.09      1.41 o
  11   6 -18        3.00        3.83      1.77 o
   0   7 -18      253.98      225.67      4.85 o
   1   7 -18      126.42      124.71      2.75 o
   2   7 -18       70.64       65.46      2.00 o
   3   7 -18        0.85       -1.27      1.27 o
   4   7 -18       42.07       44.42      1.86 o
   5   7 -18        0.55       -1.33      1.33 o
   6   7 -18       41.95       42.64      2.09 o
   7   7 -18        1.58        2.50      1.67 o
   8   7 -18       42.07       48.50      2.19 o
   9   7 -18        8.07        6.00      1.77 o
  10   7 -18       18.67       22.96      1.69 o
  11   7 -18        0.57       -0.64      1.99 o
   0   8 -18        8.15        6.73      2.09 o
   1   8 -18        3.06        3.87      1.46 o
   2   8 -18       58.51       62.53      2.29 o
   3   8 -18        0.72       -0.05      1.40 o
   4   8 -18       33.61       32.58      1.94 o
   5   8 -18       23.16       26.89      2.00 o
   6   8 -18        1.77        3.73      1.64 o
   7   8 -18        5.24        8.01      1.92 o
   8   8 -18        1.18        3.03      1.68 o
   9   8 -18        6.92        4.26      1.67 o
  10   8 -18        6.69        6.53      1.77 o
   0   9 -18       67.47       68.32      3.30 o
   1   9 -18       37.18       36.56      2.00 o
   2   9 -18       38.04       34.71      2.19 o
   3   9 -18       21.21       21.50      1.93 o
   4   9 -18       36.59       34.15      2.24 o
   5   9 -18       17.44       18.40      2.03 o
   6   9 -18       19.95       20.50      2.21 o
   7   9 -18        0.30        2.45      2.10 o
   8   9 -18        9.63       11.40      2.54 o
   9   9 -18        3.68        7.08      1.62 o
   0  10 -18       75.74       85.19      4.04 o
   1  10 -18       17.89       21.43      2.78 o
   2  10 -18        2.70        5.16      1.95 o
   3  10 -18        4.39        1.51      1.90 o
   4  10 -18       23.94       28.09      2.78 o
   5  10 -18       10.58       12.34      2.29 o
   6  10 -18       15.18       15.39      2.34 o
   7  10 -18        2.68        5.23      2.31 o
   0  11 -18        2.46        2.09      2.71 o
   1  11 -18        2.96        0.80      1.83 o
   2  11 -18       11.66        9.39      2.20 o
   3  11 -18       17.01       14.91      2.42 o
   4  11 -18        3.73        4.85      2.27 o
   5  11 -18       11.89       14.63      2.45 o
   0  12 -18       12.99       11.96      3.17 o
   1  12 -18       10.27        7.15      2.41 o
   2  12 -18        2.49       -0.70      2.17 o
   2   0 -17        3.17        1.25      0.87 o
   4   0 -17      113.18      107.09      2.13 o
   6   0 -17      556.62      531.91      6.52 o
   8   0 -17      715.09      678.45      9.46 o
  10   0 -17      205.76      210.20      4.82 o
  12   0 -17       22.20       22.96      2.94 o
   1   1 -17      116.83      101.85      1.70 o
   2   1 -17      230.25      217.82      2.28 o
   3   1 -17      322.70      316.97      2.78 o
   4   1 -17      526.75      546.47      4.31 o
   5   1 -17      433.43      421.36      3.76 o
   6   1 -17       41.41       40.85      1.29 o
   7   1 -17       25.33       20.81      1.21 o
   8   1 -17       21.03       20.56      1.22 o
   9   1 -17      141.35      141.52      2.12 o
  10   1 -17       34.63       31.98      1.19 o
  11   1 -17        1.57        0.14      1.27 o
  12   1 -17        0.48       -0.16      1.48 o
  13   1 -17        5.78        8.34      4.29 o
   1   2 -17      183.76      195.25      2.30 o
   2   2 -17      419.36      426.39      3.88 o
   3   2 -17       13.17       19.98      0.87 o
   4   2 -17      448.20      455.06      3.78 o
   5   2 -17      375.46      372.23      3.46 o
   6   2 -17      264.19      257.66      2.99 o
   7   2 -17      614.14      572.83      5.58 o
   8   2 -17        4.75        4.90      1.01 o
   9   2 -17      104.92      108.71      2.15 o
  10   2 -17       67.41       65.29      1.75 o
  11   2 -17       28.00       29.40      1.44 o
  12   2 -17        9.19        9.09      1.65 o
  13   2 -17        4.60        4.30      2.06 o
   1   3 -17       58.09       56.67      1.33 o
   2   3 -17        7.42        8.57      0.87 o
   3   3 -17       45.78       44.97      1.12 o
   4   3 -17      350.96      335.98      3.19 o
   5   3 -17      516.10      491.14      4.28 o
   6   3 -17       21.21       26.19      1.10 o
   7   3 -17       86.72       78.72      1.80 o
   8   3 -17      149.37      134.79      2.28 o
   9   3 -17        1.44        0.37      1.01 o
  10   3 -17       13.16       13.75      1.15 o
  11   3 -17       33.84       36.22      1.97 o
  12   3 -17        1.55        1.03      1.89 o
  13   3 -17        7.43        9.48      2.12 o
   1   4 -17       93.43       93.65      1.85 o
   2   4 -17        7.93        6.87      0.97 o
   3   4 -17      376.12      365.41      3.74 o
   4   4 -17      233.99      212.16      2.66 o
   5   4 -17      202.93      193.10      2.48 o
   6   4 -17      120.17      127.72      2.18 o
   7   4 -17       18.83       13.41      1.11 o
   8   4 -17        1.71        1.04      1.08 o
   9   4 -17       10.48       12.64      1.22 o
  10   4 -17        1.08        2.16      1.10 o
  11   4 -17        0.80        0.34      1.31 o
  12   4 -17       25.47       25.19      1.75 o
  13   4 -17        1.61        3.62      2.17 o
   1   5 -17       12.78       15.59      1.22 o
   2   5 -17       76.88       64.85      2.40 o
   3   5 -17      271.69      249.05      3.03 o
   4   5 -17      257.02      229.74      3.00 o
   5   5 -17      146.94      139.70      2.27 o
   6   5 -17        1.23        2.13      1.08 o
   7   5 -17       81.60       78.84      2.12 o
   8   5 -17        9.53        7.03      1.24 o
   9   5 -17        3.28        4.39      1.26 o
  10   5 -17       29.41       32.32      1.63 o
  11   5 -17       39.46       41.21      2.09 o
  12   5 -17       34.63       37.02      2.10 o
   1   6 -17       54.85       49.88      1.69 o
   2   6 -17       97.68       93.21      2.22 o
   3   6 -17       87.35       86.24      2.27 o
   4   6 -17       46.35       44.70      1.61 o
   5   6 -17       73.62       74.09      1.86 o
   6   6 -17       11.32        8.39      1.26 o
   7   6 -17       26.81       26.41      1.60 o
   8   6 -17        2.67        0.65      1.26 o
   9   6 -17        0.04       -0.12      1.35 o
  10   6 -17        9.47       10.34      1.57 o
  11   6 -17       14.35       15.75      1.87 o
  12   6 -17        1.16        0.66      2.03 o
   1   7 -17      134.63      119.14      2.75 o
   2   7 -17       22.03       20.34      1.46 o
   3   7 -17       21.74       16.75      1.52 o
   4   7 -17      265.42      248.62      3.70 o
   5   7 -17       60.16       53.51      2.05 o
   6   7 -17       63.00       59.02      2.10 o
   7   7 -17       12.75       11.96      1.67 o
   8   7 -17        2.73        4.45      1.56 o
   9   7 -17        0.64        0.25      1.53 o
  10   7 -17       10.74       10.26      1.55 o
  11   7 -17       10.35       12.08      2.14 o
   1   8 -17       39.14       35.45      1.85 o
   2   8 -17       62.83       60.86      2.14 o
   3   8 -17       24.51       18.28      1.66 o
   4   8 -17       30.86       29.47      1.88 o
   5   8 -17       32.40       36.35      2.12 o
   6   8 -17       14.09       12.91      1.78 o
   7   8 -17        4.39        3.23      1.76 o
   8   8 -17       10.38        9.28      1.76 o
   9   8 -17       16.24       21.00      1.68 o
  10   8 -17        3.52        5.44      1.70 o
   1   9 -17        4.57        5.05      1.59 o
   2   9 -17       59.27       60.62      2.51 o
   3   9 -17       18.40       15.78      1.75 o
   4   9 -17        7.73        9.26      1.74 o
   5   9 -17       28.43       31.36      2.65 o
   6   9 -17        7.99       10.99      2.13 o
   7   9 -17        3.15        1.33      2.20 o
   8   9 -17       17.25       17.46      2.21 o
   9   9 -17        3.79        5.78      1.53 o
   1  10 -17        3.70        6.19      1.81 o
   2  10 -17       67.54       66.47      2.61 o
   3  10 -17        2.00        2.66      1.86 o
   4  10 -17        4.68        2.74      1.88 o
   5  10 -17       17.07       17.77      2.17 o
   6  10 -17       20.51       21.65      2.40 o
   7  10 -17       23.14       21.23      2.51 o
   8  10 -17        2.93        1.62      2.12 o
   1  11 -17       11.98       11.08      2.03 o
   2  11 -17        1.79       -0.65      1.96 o
   3  11 -17        0.20        1.35      2.14 o
   4  11 -17       11.51       16.73      2.46 o
   5  11 -17        1.69        3.28      2.23 o
   6  11 -17        2.59        6.10      2.79 o
   1  12 -17        3.68        2.59      2.00 o
   2  12 -17       10.46       10.84      2.35 o
   3  12 -17       19.71       28.19      3.07 o
   0   0 -16      961.34      916.43     15.82 o
   2   0 -16      502.56      514.47      6.38 o
   4   0 -16      754.77      707.39      7.26 o
   6   0 -16      810.47      772.42      8.64 o
   8   0 -16      267.29      250.57      4.47 o
  10   0 -16       56.88       57.10      1.86 o
  12   0 -16       10.64       13.02      2.49 o
  14   0 -16        8.59       10.28      6.51 o
   0   1 -16      179.55      187.69      3.71 o
   1   1 -16       11.25       14.07      0.77 o
   2   1 -16      408.65      405.07      3.47 o
   3   1 -16      111.00      120.68      1.75 o
   4   1 -16       53.21       58.11      1.40 o
   5   1 -16       70.27       68.74      1.31 o
   6   1 -16       46.73       37.83      1.09 o
   7   1 -16       98.41       89.48      2.03 o
   8   1 -16      219.34      192.10      2.58 o
   9   1 -16       27.78       28.69      1.12 o
  10   1 -16       11.40       12.07      1.35 o
  11   1 -16        4.47        2.81      1.27 o
  12   1 -16       23.78       24.93      1.77 o
  13   1 -16       13.78       16.94      2.55 o
  14   1 -16        7.87        6.50      2.33 o
   0   2 -16      128.22      118.89      2.49 o
   1   2 -16      280.27      273.50      3.03 o
   2   2 -16      127.54      138.63      1.78 o
   3   2 -16       78.22       74.16      1.32 o
   4   2 -16      894.04      884.69      6.41 o
   5   2 -16      405.91      411.91      3.67 o
   6   2 -16       53.39       56.36      1.23 o
   7   2 -16      148.53      143.17      2.24 o
   8   2 -16        5.02        1.85      0.91 o
   9   2 -16       98.19       93.84      1.83 o
  10   2 -16        7.20        6.12      1.15 o
  11   2 -16        2.78        1.68      1.29 o
  12   2 -16        9.26       15.90      2.53 o
  13   2 -16       11.86       10.79      2.08 o
   0   3 -16     1044.36     1015.02     12.47 o
   1   3 -16      152.42      149.24      2.00 o
   2   3 -16      636.41      632.08      5.47 o
   3   3 -16      126.69      124.40      1.66 o
   4   3 -16      253.20      244.70      2.56 o
   5   3 -16      227.10      223.13      2.29 o
   6   3 -16       45.12       49.99      1.19 o
   7   3 -16       39.89       36.48      1.26 o
   8   3 -16       46.88       46.99      1.50 o
   9   3 -16       29.54       29.20      1.45 o
  10   3 -16        5.50        4.90      1.23 o
  11   3 -16        0.10       -1.10      1.10 o
  12   3 -16        3.87        4.74      2.51 o
  13   3 -16        3.71        4.77      2.31 o
   0   4 -16      643.09      626.41     10.80 o
   1   4 -16      238.75      220.57      2.78 o
   2   4 -16       92.66       80.24      1.61 o
   3   4 -16      149.47      143.95      1.98 o
   4   4 -16       60.70       60.22      1.35 o
   5   4 -16      126.91      113.87      1.88 o
   6   4 -16       39.69       38.36      1.29 o
   7   4 -16       11.00       15.26      1.07 o
   8   4 -16       41.16       40.91      1.49 o
   9   4 -16       35.15       34.15      1.39 o
  10   4 -16       11.41        9.89      1.45 o
  11   4 -16        1.67        3.10      1.45 o
  12   4 -16       23.02       30.13      2.83 o
  13   4 -16        4.97        8.42      3.20 o
   0   5 -16      408.77      380.78      5.58 o
   1   5 -16      472.28      449.55      4.75 o
   2   5 -16       43.97       43.66      1.50 o
   3   5 -16      505.44      487.54      4.61 o
   4   5 -16       29.56       26.55      1.29 o
   5   5 -16       87.79       87.00      2.04 o
   6   5 -16       48.22       49.14      1.51 o
   7   5 -16       27.79       28.79      1.52 o
   8   5 -16       46.46       49.96      1.54 o
   9   5 -16       24.75       23.27      1.38 o
  10   5 -16        0.70        0.62      1.42 o
  11   5 -16       10.77       13.70      1.89 o
  12   5 -16        1.35        4.28      1.67 o
   0   6 -16        0.61       -0.26      1.55 o
   1   6 -16      176.84      166.39      2.71 o
   2   6 -16      164.16      152.50      3.13 o
   3   6 -16      172.59      157.31      2.47 o
   4   6 -16       43.21       43.69      1.65 o
   5   6 -16       34.07       35.14      1.45 o
   6   6 -16        4.03        1.50      1.14 o
   7   6 -16      118.91      105.83      2.49 o
   8   6 -16        9.37        9.56      1.40 o
   9   6 -16        7.93       10.40      2.03 o
  10   6 -16        1.96       -0.64      1.22 o
  11   6 -16        8.89       11.98      1.78 o
  12   6 -16        3.51        4.77      1.77 o
   0   7 -16      276.13      252.12      6.67 o
   1   7 -16       36.74       33.86      1.67 o
   2   7 -16       10.25        9.40      1.32 o
   3   7 -16       37.82       38.52      1.75 o
   4   7 -16       60.54       66.57      1.94 o
   5   7 -16       46.65       48.04      1.97 o
   6   7 -16        6.37        5.97      1.43 o
   7   7 -16       37.17       41.21      1.87 o
   8   7 -16        7.69        7.71      1.41 o
   9   7 -16        1.83        0.75      1.43 o
  10   7 -16       49.10       54.94      2.06 o
  11   7 -16        6.40        2.88      1.80 o
   0   8 -16       98.42       98.59      3.63 o
   1   8 -16       67.48       74.22      2.55 o
   2   8 -16      115.63      112.57      2.55 o
   3   8 -16       20.80       20.09      1.61 o
   4   8 -16       14.67       13.19      1.96 o
   5   8 -16        2.31        2.73      1.51 o
   6   8 -16       11.65       10.32      1.71 o
   7   8 -16       15.78       17.25      1.98 o
   8   8 -16        7.59        7.21      1.68 o
   9   8 -16       12.40       11.99      1.74 o
  10   8 -16       25.96       31.41      1.96 o
   0   9 -16      197.18      193.53      4.83 o
   1   9 -16        1.96        3.16      1.50 o
   2   9 -16        8.80        9.99      1.72 o
   3   9 -16       20.42       24.37      2.55 o
   4   9 -16       24.07       22.89      1.90 o
   5   9 -16        7.54        6.07      1.74 o
   6   9 -16       10.04       10.49      1.97 o
   7   9 -16        2.16        2.94      1.86 o
   8   9 -16       18.97       20.24      2.04 o
   9   9 -16        9.07        9.18      1.99 o
   0  10 -16       19.20       26.79      2.79 o
   1  10 -16       49.83       52.80      2.31 o
   2  10 -16       18.49       18.54      2.28 o
   3  10 -16       19.25       20.95      2.10 o
   4  10 -16        3.68        5.95      1.88 o
   5  10 -16        2.51        3.78      1.90 o
   6  10 -16       42.04       55.40      2.85 o
   7  10 -16        9.08       12.66      2.33 o
   8  10 -16        4.70        1.80      2.03 o
   0  11 -16       38.50       47.87      3.38 o
   1  11 -16        1.70        3.05      1.85 o
   2  11 -16        1.04       -1.70      1.95 o
   3  11 -16       17.72       22.60      2.49 o
   4  11 -16       24.90       27.01      3.50 o
   5  11 -16        0.01       -1.35      2.14 o
   6  11 -16        0.25       -0.67      2.25 o
   0  12 -16       13.37       14.88      3.00 o
   1  12 -16        0.21       -0.10      2.04 o
   2  12 -16        0.97        0.14      2.18 o
   3  12 -16       13.26       12.75      2.56 o
   4  12 -16        0.36       -0.79      3.04 o
   2   0 -15       35.42       35.53      1.16 o
   4   0 -15      721.84      756.02      7.59 o
   6   0 -15      408.11      418.97      5.26 o
   8   0 -15      831.68      788.48      9.66 o
  10   0 -15       41.18       36.23      3.56 o
  12   0 -15      123.17      126.91      4.27 o
  14   0 -15       22.39       17.89      3.24 o
   1   1 -15       94.21       93.33      1.43 o
   2   1 -15      584.54      617.60      4.51 o
   3   1 -15      285.21      304.40      2.67 o
   4   1 -15      208.01      206.26      2.08 o
   5   1 -15       23.85       22.04      0.98 o
   6   1 -15      167.43      153.29      1.85 o
   7   1 -15      161.05      158.75      2.25 o
   8   1 -15       99.65       95.09      1.81 o
   9   1 -15      111.67      108.08      2.10 o
  10   1 -15       54.41       55.34      1.64 o
  11   1 -15       11.91       12.26      1.88 o
  12   1 -15        9.38       11.65      2.16 o
  13   1 -15        0.40       -0.77      2.47 o
  14   1 -15        1.71        1.64      3.68 o
   1   2 -15      244.97      263.67      2.67 o
   2   2 -15      478.43      479.01      4.10 o
   3   2 -15        4.22        1.97      0.59 o
   4   2 -15       76.58       83.22      1.34 o
   5   2 -15      220.48      236.64      2.48 o
   6   2 -15      166.45      167.62      1.98 o
   7   2 -15      768.96      747.25      6.82 o
   8   2 -15      131.98      122.71      1.95 o
   9   2 -15        0.30        0.95      0.89 o
  10   2 -15       35.35       35.45      1.45 o
  11   2 -15        6.47        7.85      1.42 o
  12   2 -15       27.24       31.11      2.27 o
  13   2 -15        2.55        7.74      4.24 o
  14   2 -15        5.60        6.01      4.94 o
   1   3 -15      211.75      212.14      2.50 o
   2   3 -15      165.69      164.34      2.18 o
   3   3 -15       35.82       38.45      0.98 o
   4   3 -15      446.20      388.64      3.46 o
   5   3 -15        8.73        8.57      0.90 o
   6   3 -15      134.72      121.07      1.69 o
   7   3 -15       38.13       41.90      1.18 o
   8   3 -15      173.22      173.62      2.58 o
   9   3 -15        6.77        4.72      0.98 o
  10   3 -15       15.80       15.98      1.30 o
  11   3 -15       21.79       23.93      1.33 o
  12   3 -15        3.01        0.20      1.81 o
  13   3 -15       39.34       45.99      3.32 o
   1   4 -15      175.12      184.03      2.86 o
   2   4 -15        9.19        9.77      0.87 o
   3   4 -15       49.15       45.50      1.13 o
   4   4 -15       65.86       63.86      1.41 o
   5   4 -15       98.09       95.57      1.65 o
   6   4 -15      264.34      273.01      3.36 o
   7   4 -15       41.99       48.41      1.28 o
   8   4 -15       39.21       38.40      1.40 o
   9   4 -15       40.62       43.67      1.66 o
  10   4 -15        4.96        4.86      1.25 o
  11   4 -15       15.01       16.27      1.45 o
  12   4 -15       12.80       16.65      2.51 o
  13   4 -15        0.46       -1.47      2.20 o
   1   5 -15      229.03      204.04      2.72 o
   2   5 -15      109.67      114.80      1.94 o
   3   5 -15      123.86      118.01      1.94 o
   4   5 -15      106.39      105.99      1.86 o
   5   5 -15      471.17      440.85      4.60 o
   6   5 -15      129.83      134.68      2.66 o
   7   5 -15      175.75      172.55      2.62 o
   8   5 -15       14.61       13.50      1.18 o
   9   5 -15       19.08       19.92      1.34 o
  10   5 -15       18.48       19.32      1.64 o
  11   5 -15       13.50       11.70      1.55 o
  12   5 -15       35.92       40.29      2.09 o
  13   5 -15        0.26       -1.64      2.73 o
   1   6 -15       44.24       43.78      1.71 o
   2   6 -15      329.19      300.93      3.76 o
   3   6 -15       12.82       14.71      1.18 o
   4   6 -15       15.94       16.65      1.16 o
   5   6 -15       43.85       49.08      1.56 o
   6   6 -15        3.23        1.14      1.09 o
   7   6 -15       15.03       14.78      1.41 o
   8   6 -15       11.77       11.29      1.32 o
   9   6 -15       33.19       40.05      1.77 o
  10   6 -15        0.28        2.13      1.89 o
  11   6 -15       11.33       10.47      1.72 o
  12   6 -15        1.06       -0.34      1.63 o
   1   7 -15      133.05      126.79      2.50 o
   2   7 -15       16.95       15.74      1.36 o
   3   7 -15      110.71      106.67      2.40 o
   4   7 -15      125.80      120.01      2.44 o
   5   7 -15       98.24       99.63      2.50 o
   6   7 -15       97.53       88.83      2.11 o
   7   7 -15        6.99        5.69      1.38 o
   8   7 -15       28.77       26.77      1.63 o
   9   7 -15        6.03        7.94      1.38 o
  10   7 -15        5.16        6.84      1.45 o
  11   7 -15        1.85        3.40      1.75 o
   1   8 -15      137.94      136.42      2.84 o
   2   8 -15       44.07       46.77      1.94 o
   3   8 -15      109.74      103.55      2.51 o
   4   8 -15        4.29        5.77      1.46 o
   5   8 -15       24.35       27.03      2.09 o
   6   8 -15       21.00       17.84      1.78 o
   7   8 -15       11.96       11.16      1.72 o
   8   8 -15        4.12        0.52      1.53 o
   9   8 -15       22.43       23.74      1.83 o
  10   8 -15       33.95       37.06      1.93 o
  11   8 -15        5.84        3.49      2.37 o
   1   9 -15       71.44       70.94      2.35 o
   2   9 -15      219.80      218.00      3.91 o
   3   9 -15       45.43       47.26      2.05 o
   4   9 -15       15.70        7.88      1.64 o
   5   9 -15       10.84        7.43      1.76 o
   6   9 -15        7.11        8.02      1.89 o
   7   9 -15        0.15       -1.75      1.75 o
   8   9 -15        2.22        3.54      1.65 o
   9   9 -15       21.57       22.01      2.17 o
  10   9 -15       14.80       16.60      1.81 o
   1  10 -15        5.26       10.96      1.77 o
   2  10 -15       15.89       16.44      1.91 o
   3  10 -15        0.81        1.03      1.81 o
   4  10 -15       24.01       28.25      2.20 o
   5  10 -15       15.56       11.58      2.00 o
   6  10 -15       22.70       21.70      2.28 o
   7  10 -15        3.92        2.73      2.09 o
   8  10 -15        0.47       -1.86      1.86 o
   1  11 -15       19.20       21.47      2.14 o
   2  11 -15        4.84        6.75      1.92 o
   3  11 -15       19.17       12.90      2.16 o
   4  11 -15        0.01       -0.88      1.93 o
   5  11 -15        9.79        6.42      2.26 o
   6  11 -15       12.49       16.03      2.57 o
   7  11 -15        2.09       -0.59      2.23 o
   1  12 -15        2.87        3.15      1.98 o
   2  12 -15       38.72       44.60      2.81 o
   3  12 -15       20.58       22.30      2.65 o
   4  12 -15        8.55        6.50      2.43 o
   0   0 -14     2055.91     2039.17     32.54 o
   2   0 -14     1617.33     1745.27     15.96 o
   4   0 -14     2194.33     2352.42     21.16 o
   6   0 -14      969.82      965.08     10.35 o
   8   0 -14      341.82      332.24      4.72 o
  10   0 -14        5.05        5.68      1.98 o
  12   0 -14       37.78       36.57      6.82 o
  14   0 -14        0.19       -0.20      6.06 o
   0   1 -14     1509.80     1640.89     17.33 o
   1   1 -14      626.09      645.60      5.52 o
   2   1 -14     1018.91     1021.17      6.92 o
   3   1 -14       15.20       14.55      0.65 o
   4   1 -14      159.38      163.63      1.75 o
   5   1 -14       32.38       36.37      0.93 o
   6   1 -14      277.25      275.43      2.89 o
   7   1 -14      106.66      100.76      1.75 o
   8   1 -14      312.55      299.13      3.43 o
   9   1 -14      155.30      146.09      2.07 o
  10   1 -14       40.39       43.66      1.47 o
  11   1 -14        0.74        3.38      1.23 o
  12   1 -14       16.31       14.80      3.48 o
  13   1 -14        2.37        0.66      2.38 o
  14   1 -14        7.38        5.29      2.44 o
   0   2 -14     1207.28     1271.92     13.00 o
   1   2 -14       74.64       80.44      1.31 o
   2   2 -14      226.06      215.69      2.13 o
   3   2 -14       49.45       60.35      1.10 o
   4   2 -14      135.48      143.07      1.55 o
   5   2 -14      159.64      154.61      1.67 o
   6   2 -14       71.37       76.80      1.35 o
   7   2 -14      220.22      197.15      2.68 o
   8   2 -14       64.55       58.33      1.41 o
   9   2 -14      130.96      115.18      1.92 o
  10   2 -14       13.36       13.04      1.14 o
  11   2 -14       15.69       16.80      1.68 o
  12   2 -14       10.20       12.36      2.39 o
  13   2 -14        3.86        3.28      2.34 o
  14   2 -14        6.46        8.02      3.56 o
   0   3 -14      263.71      231.81      3.96 o
   1   3 -14      109.91      115.24      1.81 o
   2   3 -14      291.39      297.80      2.89 o
   3   3 -14      872.54      894.29      6.55 o
   4   3 -14      339.03      359.09      2.98 o
   5   3 -14      380.94      382.53      3.14 o
   6   3 -14      254.52      244.20      2.42 o
   7   3 -14        4.54        3.87      0.85 o
   8   3 -14      204.59      189.63      2.68 o
   9   3 -14       29.60       29.11      1.14 o
  10   3 -14        5.45        2.84      1.10 o
  11   3 -14        8.55        8.68      1.18 o
  12   3 -14       25.33       25.62      2.15 o
  13   3 -14        8.75       11.82      4.31 o
  14   3 -14        5.06        5.53      5.18 o
   0   4 -14      697.32      739.62      8.86 o
   1   4 -14      172.85      163.99      2.32 o
   2   4 -14        5.90        4.38      0.78 o
   3   4 -14      270.21      274.30      2.66 o
   4   4 -14       43.27       47.10      1.11 o
   5   4 -14      224.20      233.57      2.35 o
   6   4 -14        7.49        9.66      0.93 o
   7   4 -14      303.94      288.02      3.11 o
   8   4 -14       58.22       59.14      1.62 o
   9   4 -14       59.26       50.58      1.45 o
  10   4 -14       19.22       21.39      1.40 o
  11   4 -14        4.48        7.56      1.21 o
  12   4 -14       31.85       35.21      2.47 o
  13   4 -14        1.20        0.89      1.98 o
   0   5 -14      955.37      935.45     11.83 o
   1   5 -14       90.32       84.42      1.70 o
   2   5 -14      285.27      268.48      3.82 o
   3   5 -14       31.57       29.58      1.13 o
   4   5 -14      147.18      157.79      2.23 o
   5   5 -14      571.08      535.85      4.90 o
   6   5 -14       23.07       19.95      1.19 o
   7   5 -14       36.04       39.09      1.43 o
   8   5 -14        6.60        4.11      0.99 o
   9   5 -14        9.70        7.16      1.12 o
  10   5 -14        8.15        8.03      1.43 o
  11   5 -14        7.99        7.77      1.43 o
  12   5 -14       13.79       16.77      1.90 o
  13   5 -14        5.38        5.88      3.44 o
   0   6 -14      440.48      420.30      6.89 o
   1   6 -14       17.52       17.77      1.27 o
   2   6 -14      384.58      363.04      3.85 o
   3   6 -14      540.89      517.11      4.73 o
   4   6 -14       27.42       27.71      1.21 o
   5   6 -14      154.03      144.49      2.38 o
   6   6 -14      129.47      133.78      2.37 o
   7   6 -14       44.48       33.76      1.51 o
   8   6 -14       31.09       26.73      1.61 o
   9   6 -14       12.98       15.31      1.35 o
  10   6 -14        0.86        2.80      1.48 o
  11   6 -14       15.37       19.11      1.94 o
  12   6 -14        0.45       -1.95      2.31 o
   0   7 -14      266.98      256.22      5.30 o
   1   7 -14       80.19       77.70      1.99 o
   2   7 -14       40.58       41.91      1.65 o
   3   7 -14      387.84      371.67      4.36 o
   4   7 -14      318.58      295.79      3.78 o
   5   7 -14       66.73       59.41      1.80 o
   6   7 -14      139.02      139.65      2.53 o
   7   7 -14       83.95       90.21      2.38 o
   8   7 -14       16.20       22.87      1.53 o
   9   7 -14        8.73       11.85      1.37 o
  10   7 -14       24.14       25.75      2.21 o
  11   7 -14       19.07       24.42      2.25 o
  12   7 -14       16.46       21.06      2.37 o
   0   8 -14      193.49      185.95      4.70 o
   1   8 -14      161.97      162.49      3.94 o
   2   8 -14      155.76      142.57      2.74 o
   3   8 -14       19.01       24.04      1.60 o
   4   8 -14       76.80       74.47      2.16 o
   5   8 -14        0.62       -0.66      1.40 o
   6   8 -14        8.72        5.30      1.47 o
   7   8 -14       19.37       25.03      1.82 o
   8   8 -14       12.45       18.10      1.76 o
   9   8 -14        0.92        1.77      1.54 o
  10   8 -14       19.89       21.92      1.91 o
  11   8 -14        4.55       -1.22      1.93 o
   0   9 -14        6.30       10.50      2.27 o
   1   9 -14       49.57       53.91      2.10 o
   2   9 -14       24.46       24.79      1.81 o
   3   9 -14       21.25       23.28      1.72 o
   4   9 -14       25.06       26.35      1.87 o
   5   9 -14       17.37       18.60      1.88 o
   6   9 -14        2.68        3.78      1.76 o
   7   9 -14       23.71       27.24      2.14 o
   8   9 -14       15.73       16.73      1.77 o
   9   9 -14        4.86        6.17      1.87 o
  10   9 -14        0.45       -0.21      1.82 o
   0  10 -14       68.33       60.01      3.46 o
   1  10 -14       57.47       58.06      2.34 o
   2  10 -14       19.01       22.09      1.95 o
   3  10 -14       17.64       20.26      1.94 o
   4  10 -14       26.21       24.05      2.10 o
   5  10 -14       10.12       12.02      1.97 o
   6  10 -14        8.29        6.56      2.02 o
   7  10 -14        9.71       11.21      2.26 o
   8  10 -14        3.97        5.79      2.37 o
   9  10 -14        2.45        0.62      1.92 o
   0  11 -14      200.44      206.92      5.76 o
   1  11 -14        3.53        6.04      2.09 o
   2  11 -14        8.88        9.75      1.95 o
   3  11 -14        6.89        8.87      2.03 o
   4  11 -14       15.12       20.32      2.31 o
   5  11 -14        0.27       -1.01      1.91 o
   6  11 -14        1.16        0.70      2.08 o
   7  11 -14        1.62        0.41      2.18 o
   0  12 -14       16.15       19.34      2.97 o
   1  12 -14        7.46        6.71      2.07 o
   2  12 -14        0.87        3.87      2.15 o
   3  12 -14        4.95        8.59      2.39 o
   4  12 -14        3.56        6.17      2.90 o
   5  12 -14        8.06        7.24      2.37 o
   2   0 -13     2992.53     3421.83     30.55 o
   4   0 -13     1004.22     1011.48      9.59 o
   6   0 -13       70.98       73.26      1.65 o
   8   0 -13       19.05       22.51      1.53 o
  10   0 -13       89.22       88.45      3.62 o
  12   0 -13      239.77      269.24     13.70 o
  14   0 -13       36.46       34.30      7.56 o
   1   1 -13     2039.65     2242.86     15.31 o
   2   1 -13      752.68      801.77      5.73 o
   3   1 -13      180.47      172.75      1.72 o
   4   1 -13      141.97      141.28      1.55 o
   5   1 -13        2.24        0.82      0.53 o
   6   1 -13       95.39      105.22      1.40 o
   7   1 -13      320.43      310.20      3.42 o
   8   1 -13      209.80      206.61      2.39 o
   9   1 -13       71.49       71.80      1.60 o
  10   1 -13      156.69      159.20      3.83 o
  11   1 -13       41.27       38.95      1.91 o
  12   1 -13       34.44       42.04      3.36 o
  13   1 -13       17.28       23.18      6.34 o
  14   1 -13        2.55       -3.99      3.99 o
   1   2 -13      599.00      660.26      5.09 o
   2   2 -13      775.43      798.90      6.00 o
   3   2 -13       31.44       36.19      0.85 o
   4   2 -13      216.64      221.59      1.96 o
   5   2 -13      206.38      207.92      1.95 o
   6   2 -13      603.35      602.10      4.89 o
   7   2 -13      433.94      429.08      4.21 o
   8   2 -13       38.86       39.74      1.78 o
   9   2 -13       69.59       67.63      2.14 o
  10   2 -13      152.25      142.82      2.35 o
  11   2 -13       49.77       59.11      2.48 o
  12   2 -13       43.29       46.99      2.31 o
  13   2 -13        3.68        3.05      5.12 o
  14   2 -13       22.07       26.50      2.76 o
   1   3 -13       21.57       33.95      0.99 o
   2   3 -13     1337.21     1301.76      9.62 o
   3   3 -13      233.14      250.48      2.30 o
   4   3 -13      143.64      138.29      1.61 o
   5   3 -13      145.32      152.55      1.71 o
   6   3 -13      432.07      430.60      3.68 o
   7   3 -13      173.90      164.34      2.19 o
   8   3 -13       54.55       53.18      1.44 o
   9   3 -13        6.94        4.11      1.09 o
  10   3 -13       22.95       21.47      1.26 o
  11   3 -13        5.76        8.61      1.45 o
  12   3 -13        1.26        2.80      1.66 o
  13   3 -13       58.98       59.45      3.27 o
  14   3 -13        3.04        4.25      2.42 o
   1   4 -13      337.39      324.61      3.52 o
   2   4 -13        8.32        7.27      0.78 o
   3   4 -13       28.74       30.04      1.12 o
   4   4 -13      484.94      445.98      3.65 o
   5   4 -13      438.76      430.98      3.39 o
   6   4 -13      338.76      322.57      3.11 o
   7   4 -13      320.13      300.51      3.18 o
   8   4 -13       20.44       17.00      1.51 o
   9   4 -13        3.31        3.19      0.96 o
  10   4 -13        4.89        5.71      1.24 o
  11   4 -13        6.17        5.49      1.19 o
  12   4 -13       27.80       34.33      2.45 o
  13   4 -13        3.69        1.69      2.80 o
   1   5 -13        8.35        5.52      0.86 o
   2   5 -13      320.28      319.99      3.46 o
   3   5 -13      222.77      200.69      2.31 o
   4   5 -13      112.25      106.73      1.59 o
   5   5 -13      405.51      403.26      3.42 o
   6   5 -13       96.18       96.84      1.82 o
   7   5 -13       45.72       45.30      1.36 o
   8   5 -13       62.44       59.26      2.35 o
   9   5 -13       39.98       39.33      1.24 o
  10   5 -13        2.51        2.14      1.25 o
  11   5 -13       15.70       18.28      1.44 o
  12   5 -13        5.56       11.66      2.89 o
  13   5 -13        8.13       13.64      2.67 o
   1   6 -13       70.47       73.09      1.79 o
   2   6 -13      141.34      137.10      2.48 o
   3   6 -13      261.95      276.38      3.26 o
   4   6 -13        2.29        0.92      1.07 o
   5   6 -13       39.49       42.62      1.46 o
   6   6 -13      104.57      107.45      2.17 o
   7   6 -13       82.52       83.83      2.03 o
   8   6 -13       89.22       91.35      2.10 o
   9   6 -13       15.76       18.65      1.22 o
  10   6 -13       13.38       11.85      1.64 o
  11   6 -13       63.54       66.58      2.93 o
  12   6 -13        5.80        3.90      1.72 o
   1   7 -13       56.13       65.10      1.83 o
   2   7 -13       80.87       81.28      1.98 o
   3   7 -13       18.23       21.61      1.34 o
   4   7 -13      236.69      224.06      3.21 o
   5   7 -13       76.01       79.33      1.88 o
   6   7 -13       28.19       32.93      1.52 o
   7   7 -13       31.30       30.06      1.65 o
   8   7 -13       49.18       51.52      2.55 o
   9   7 -13       13.36       14.46      1.50 o
  10   7 -13       22.51       27.05      2.02 o
  11   7 -13       11.48       13.95      1.91 o
  12   7 -13        6.45        6.41      1.85 o
   1   8 -13       81.87       90.26      2.22 o
   2   8 -13        6.95        8.62      1.36 o
   3   8 -13       97.91       93.62      2.32 o
   4   8 -13       23.71       19.49      1.51 o
   5   8 -13        9.52        8.38      1.48 o
   6   8 -13       23.19       23.76      1.68 o
   7   8 -13       78.04       75.62      2.40 o
   8   8 -13       26.70       26.37      1.58 o
   9   8 -13       47.93       51.74      2.15 o
  10   8 -13        9.91       12.22      2.14 o
  11   8 -13        3.14        3.33      2.72 o
   1   9 -13      162.02      161.00      3.23 o
   2   9 -13       60.57       59.11      2.05 o
   3   9 -13       21.33       20.75      1.66 o
   4   9 -13       44.19       47.02      2.09 o
   5   9 -13       46.93       49.52      2.33 o
   6   9 -13       19.70       23.01      1.92 o
   7   9 -13       13.23       15.54      2.90 o
   8   9 -13       65.13       64.23      2.30 o
   9   9 -13       34.77       35.57      2.26 o
  10   9 -13        5.05        4.15      2.74 o
   1  10 -13        3.30        4.60      1.75 o
   2  10 -13       24.34       24.26      1.96 o
   3  10 -13       26.31       31.14      2.25 o
   4  10 -13       38.00       33.77      2.23 o
   5  10 -13        4.48        3.13      1.76 o
   6  10 -13        4.49       -1.86      1.86 o
   7  10 -13       12.36       15.16      2.26 o
   8  10 -13       15.72       15.06      1.98 o
   9  10 -13        2.72       -1.65      1.85 o
   1  11 -13       34.90       35.67      2.29 o
   2  11 -13       22.72       25.63      2.14 o
   3  11 -13       25.49       27.58      2.33 o
   4  11 -13       18.31       22.46      2.24 o
   5  11 -13        5.75        3.16      1.96 o
   6  11 -13        7.43        3.74      2.13 o
   7  11 -13        6.12        7.77      2.37 o
   1  12 -13        6.84        6.17      1.98 o
   2  12 -13       56.92       59.12      3.12 o
   3  12 -13        2.03        1.86      2.23 o
   4  12 -13       15.74       18.37      2.55 o
   5  12 -13       18.03       16.28      2.49 o
   0   0 -12     2329.28     2566.03     40.15 o
   2   0 -12     1086.18     1151.48     11.42 o
   4   0 -12     1680.48     1759.95     16.00 o
   6   0 -12      118.71      108.89      1.94 o
   8   0 -12      569.38      532.75      6.77 o
  10   0 -12      109.62      111.80      3.75 o
  12   0 -12       94.79       99.16      8.86 o
  14   0 -12        9.38       12.76      6.51 o
   0   1 -12     3598.49     3932.51     39.69 o
   1   1 -12      956.59     1019.28      7.33 o
   2   1 -12     3173.88     3462.84     22.37 o
   3   1 -12      303.92      313.96      2.61 o
   4   1 -12      235.62      246.39      2.10 o
   5   1 -12       78.06       71.77      1.11 o
   6   1 -12      144.16      148.01      1.76 o
   7   1 -12      581.11      562.58      5.18 o
   8   1 -12      210.34      205.62      2.59 o
   9   1 -12       29.42       27.46      1.24 o
  10   1 -12       72.44       70.15      2.25 o
  11   1 -12        4.98        3.46      1.58 o
  12   1 -12       61.30       50.71      3.55 o
  13   1 -12        2.68        9.95      4.24 o
  14   1 -12       10.96       12.32      4.62 o
   0   2 -12      716.68      777.83      8.74 o
   1   2 -12      770.67      845.31      6.68 o
   2   2 -12     1438.45     1608.46     10.75 o
   3   2 -12     2939.85     3182.35     21.20 o
   4   2 -12      223.79      233.41      2.00 o
   5   2 -12      300.09      323.72      2.69 o
   6   2 -12      350.92      333.57      3.02 o
   7   2 -12      117.19      108.55      1.73 o
   8   2 -12       23.26       24.85      1.09 o
   9   2 -12       16.30       17.51      1.26 o
  10   2 -12      113.35      111.06      2.81 o
  11   2 -12       44.87       46.69      2.29 o
  12   2 -12       22.87       22.29      2.71 o
  13   2 -12        7.12       11.65      4.03 o
  14   2 -12       12.30        0.86      5.57 o
   0   3 -12      179.21      185.40      3.03 o
   1   3 -12      201.69      214.08      2.60 o
   2   3 -12      624.78      651.27      5.01 o
   3   3 -12      116.57      108.28      1.38 o
   4   3 -12       82.51       88.18      1.21 o
   5   3 -12     1045.01     1044.50      7.28 o
   6   3 -12       72.47       70.10      1.18 o
   7   3 -12      245.47      226.34      2.71 o
   8   3 -12      561.38      550.91      5.43 o
   9   3 -12      292.27      273.03      3.64 o
  10   3 -12        2.46        0.42      0.97 o
  11   3 -12       10.66       12.80      1.97 o
  12   3 -12        6.44       10.01      2.45 o
  13   3 -12        4.15       12.87      7.74 o
  14   3 -12        2.95        4.67      5.81 o
   0   4 -12     1382.62     1376.91     15.98 o
   1   4 -12       12.58       14.04      0.85 o
   2   4 -12       30.32       40.28      1.18 o
   3   4 -12       93.38      105.38      1.49 o
   4   4 -12      397.57      393.71      3.22 o
   5   4 -12      249.18      255.15      2.38 o
   6   4 -12      111.70      110.94      2.02 o
   7   4 -12      326.00      283.82      2.99 o
   8   4 -12       91.34       87.72      1.77 o
   9   4 -12      130.58      118.90      2.40 o
  10   4 -12       42.11       41.58      1.74 o
  11   4 -12        7.95        7.68      1.16 o
  12   4 -12       24.33       27.32      2.13 o
  13   4 -12       19.59       20.50      3.12 o
  14   4 -12       34.30       40.42      8.64 o
   0   5 -12      622.90      695.77      9.07 o
   1   5 -12       39.14       40.31      1.21 o
   2   5 -12      221.76      222.29      2.60 o
   3   5 -12      109.38      111.46      1.69 o
   4   5 -12      336.53      353.43      3.19 o
   5   5 -12      223.74      234.47      2.75 o
   6   5 -12      445.88      419.33      4.50 o
   7   5 -12      114.67      119.13      2.03 o
   8   5 -12      137.95      125.38      2.42 o
   9   5 -12        2.92        1.99      1.00 o
  10   5 -12        6.11        6.64      1.27 o
  11   5 -12       16.14       14.77      1.35 o
  12   5 -12        4.99        4.94      2.05 o
  13   5 -12        8.20       10.34      2.61 o
   0   6 -12      428.67      444.47      6.94 o
   1   6 -12       81.13       87.46      1.70 o
   2   6 -12      110.06      118.29      1.95 o
   3   6 -12       20.41       17.91      0.97 o
   4   6 -12      256.69      260.19      2.78 o
   5   6 -12      468.77      442.70      4.24 o
   6   6 -12      457.76      423.22      4.30 o
   7   6 -12      202.72      183.70      2.70 o
   8   6 -12        7.10        9.44      1.04 o
   9   6 -12       19.66       17.08      1.18 o
  10   6 -12       20.33       20.72      1.59 o
  11   6 -12       34.17       43.73      1.91 o
  12   6 -12        4.47        8.07      1.68 o
  13   6 -12       12.24       10.24      2.71 o
   0   7 -12      103.97       96.60      2.99 o
   1   7 -12      271.36      255.86      3.53 o
   2   7 -12        6.25        5.64      1.20 o
   3   7 -12      313.23      290.26      4.13 o
   4   7 -12      165.65      146.39      2.44 o
   5   7 -12       27.51       26.91      1.40 o
   6   7 -12       27.54       23.57      1.37 o
   7   7 -12        3.06        0.10      1.17 o
   8   7 -12       29.39       32.04      1.44 o
   9   7 -12       25.35       30.07      1.63 o
  10   7 -12        8.21       13.70      1.74 o
  11   7 -12       19.50       24.04      1.95 o
  12   7 -12        7.84        8.51      1.98 o
   0   8 -12       15.22       15.72      2.07 o
   1   8 -12      130.82      131.04      2.76 o
   2   8 -12      131.25      126.67      2.52 o
   3   8 -12       98.21       98.34      2.38 o
   4   8 -12       33.59       30.87      1.63 o
   5   8 -12       40.96       42.10      1.90 o
   6   8 -12        7.27        9.08      1.37 o
   7   8 -12        9.96       10.97      1.46 o
   8   8 -12        7.72        9.42      1.34 o
   9   8 -12       38.05       44.24      2.10 o
  10   8 -12        9.29       11.50      2.54 o
  11   8 -12        7.54        8.47      2.28 o
   0   9 -12       28.97       26.56      2.48 o
   1   9 -12       28.35       27.97      1.82 o
   2   9 -12       11.29       14.13      1.48 o
   3   9 -12       74.98       76.08      2.25 o
   4   9 -12       73.52       69.07      2.90 o
   5   9 -12       25.30       24.04      1.88 o
   6   9 -12        9.82       10.61      1.71 o
   7   9 -12        5.99        1.64      1.62 o
   8   9 -12       21.74       29.85      1.96 o
   9   9 -12        9.08        9.74      1.83 o
  10   9 -12        1.71        1.06      2.37 o
   0  10 -12      152.11      154.94      4.84 o
   1  10 -12       99.80      101.09      2.81 o
   2  10 -12       11.80       11.82      1.77 o
   3  10 -12        3.03        3.21      1.62 o
   4  10 -12        7.40        9.67      1.84 o
   5  10 -12        6.83        6.77      1.80 o
   6  10 -12        7.16        5.65      1.92 o
   7  10 -12        2.38       -0.32      1.85 o
   8  10 -12        8.96        8.30      1.83 o
   9  10 -12        8.20        7.59      2.03 o
   0  11 -12      142.14      164.56      5.23 o
   1  11 -12        9.06       10.83      1.86 o
   2  11 -12       10.26        7.24      1.85 o
   3  11 -12       12.88       12.31      2.07 o
   4  11 -12       14.71       18.83      2.21 o
   5  11 -12        0.90       -1.82      1.82 o
   6  11 -12        0.70       -1.93      1.93 o
   7  11 -12        3.68        5.32      2.21 o
   8  11 -12       12.73        7.88      8.49 o
   0  12 -12       14.39       14.63      2.88 o
   1  12 -12       15.75       14.48      2.43 o
   2  12 -12        8.29       12.77      2.27 o
   3  12 -12        1.15        1.85      2.24 o
   4  12 -12        6.83        8.86      2.19 o
   5  12 -12        8.44        9.84      2.39 o
   0  13 -12        4.06        3.74      2.86 o
   1  13 -12       17.67       18.74      2.58 o
   2   0 -11     1920.19     2133.96     20.27 o
   4   0 -11     4475.76     4608.89     40.54 o
   6   0 -11     1619.62     1726.83     19.00 o
   8   0 -11      106.62      109.65      2.74 o
  10   0 -11       95.86       98.49      3.40 o
  12   0 -11      136.40      135.45     10.16 o
  14   0 -11       19.20       21.25      6.86 o
   1   1 -11       19.56       16.54      0.60 o
   2   1 -11     1894.18     1953.97     12.85 o
   3   1 -11     2907.90     3221.91     20.75 o
   4   1 -11      639.17      738.41      5.03 o
   5   1 -11       84.64       93.63      1.30 o
   6   1 -11      153.26      162.10      1.81 o
   7   1 -11       32.44       32.84      1.01 o
   8   1 -11      169.77      166.67      2.86 o
   9   1 -11      134.26      130.64      2.36 o
  10   1 -11      153.68      159.49      3.12 o
  11   1 -11       56.94       55.36      2.33 o
  12   1 -11       71.25       74.92      5.67 o
  13   1 -11       32.00       42.83      5.11 o
  14   1 -11       15.51        8.57      4.45 o
   1   2 -11       60.27       63.14      1.15 o
   2   2 -11      263.03      267.08      2.30 o
   3   2 -11       73.21       68.63      1.20 o
   4   2 -11      753.53      771.84      4.99 o
   5   2 -11      420.53      453.08      3.43 o
   6   2 -11      488.11      479.44      4.27 o
   7   2 -11      106.34      102.47      1.60 o
   8   2 -11      143.67      142.30      2.06 o
   9   2 -11       23.91       20.96      1.40 o
  10   2 -11       61.79       63.85      2.16 o
  11   2 -11       40.87       51.65      2.88 o
  12   2 -11       29.87       37.40      2.81 o
  13   2 -11       11.22        9.51      4.05 o
  14   2 -11       19.59       16.99      7.05 o
   1   3 -11     1024.51     1162.51      9.55 o
   2   3 -11     1831.43     1976.46     13.66 o
   3   3 -11       80.54       72.97      1.15 o
   4   3 -11      197.66      203.85      1.87 o
   5   3 -11      125.92      130.22      1.45 o
   6   3 -11      108.08      111.55      1.46 o
   7   3 -11       13.94       15.87      0.92 o
   8   3 -11        5.38        8.25      0.84 o
   9   3 -11       11.42       11.66      1.29 o
  10   3 -11      254.37      251.35      4.43 o
  11   3 -11        4.08        3.47      3.37 o
  12   3 -11        3.48        3.22      2.24 o
  13   3 -11       22.31       19.36      7.52 o
  14   3 -11        0.51        0.69      5.61 o
   1   4 -11      190.27      197.96      2.38 o
   2   4 -11      364.07      389.84      3.61 o
   3   4 -11      235.33      245.22      2.24 o
   4   4 -11       52.19       65.34      1.13 o
   5   4 -11      173.98      169.84      1.89 o
   6   4 -11      817.53      772.91      6.24 o
   7   4 -11      209.69      209.22      2.65 o
   8   4 -11       30.73       27.07      1.08 o
   9   4 -11      236.31      221.50      3.28 o
  10   4 -11        6.66        6.47      1.10 o
  11   4 -11        9.49        9.94      1.24 o
  12   4 -11       25.23       26.64      2.49 o
  13   4 -11        9.82       11.14      1.88 o
  14   4 -11        3.83        3.82      5.40 o
   1   5 -11      436.87      458.09      4.45 o
   2   5 -11      136.86      148.25      1.97 o
   3   5 -11       21.85       23.92      0.84 o
   4   5 -11      338.24      322.30      2.91 o
   5   5 -11       28.09       29.93      1.00 o
   6   5 -11      128.35      135.32      1.98 o
   7   5 -11      346.93      330.66      3.41 o
   8   5 -11      142.53      140.58      2.24 o
   9   5 -11        8.03        9.76      1.16 o
  10   5 -11        8.67        6.28      1.23 o
  11   5 -11        0.66        1.62      1.24 o
  12   5 -11       33.90       39.26      2.53 o
  13   5 -11        4.65        1.73      1.98 o
   1   6 -11      163.63      151.97      2.20 o
   2   6 -11      554.50      552.78      6.58 o
   3   6 -11      176.48      174.88      2.24 o
   4   6 -11      107.48      104.35      1.73 o
   5   6 -11        0.54       -0.86      0.86 o
   6   6 -11       69.41       74.69      1.83 o
   7   6 -11        3.64        3.96      0.99 o
   8   6 -11       84.70       82.39      1.83 o
   9   6 -11       40.25       42.51      1.54 o
  10   6 -11       23.52       21.26      1.57 o
  11   6 -11       31.90       34.86      1.77 o
  12   6 -11        2.87        0.52      1.99 o
  13   6 -11        1.19        3.35      2.45 o
   1   7 -11       13.43       15.07      1.38 o
   2   7 -11      585.47      558.38      5.99 o
   3   7 -11        1.43       -0.81      1.03 o
   4   7 -11       38.17       40.26      1.33 o
   5   7 -11       24.29       25.52      1.26 o
   6   7 -11      341.70      316.32      3.62 o
   7   7 -11        6.24        3.16      1.10 o
   8   7 -11       17.09       20.76      1.41 o
   9   7 -11       36.56       34.22      1.55 o
  10   7 -11        2.83        2.86      1.56 o
  11   7 -11        2.29        2.44      1.86 o
  12   7 -11        6.81        6.68      1.88 o
   1   8 -11       13.46       10.47      1.34 o
   2   8 -11      130.49      123.74      2.52 o
   3   8 -11        7.50        9.44      1.55 o
   4   8 -11       31.56       30.29      1.48 o
   5   8 -11      112.39      110.10      2.61 o
   6   8 -11       32.79       32.95      1.66 o
   7   8 -11       45.20       39.09      1.65 o
   8   8 -11       38.27       41.97      1.77 o
   9   8 -11       42.09       47.60      1.98 o
  10   8 -11       27.62       33.07      2.37 o
  11   8 -11        2.41        0.47      1.78 o
   1   9 -11       21.08       19.08      1.62 o
   2   9 -11       15.09       17.20      1.51 o
   3   9 -11        0.00        0.15      1.35 o
   4   9 -11       24.77       23.29      1.73 o
   5   9 -11       51.71       51.51      2.44 o
   6   9 -11        8.62        5.76      1.63 o
   7   9 -11       38.47       38.40      1.92 o
   8   9 -11       27.62       29.04      1.90 o
   9   9 -11        7.34        7.72      2.04 o
  10   9 -11       17.29       17.66      2.67 o
   1  10 -11       15.59       16.19      1.79 o
   2  10 -11       36.18       37.65      2.12 o
   3  10 -11       14.09       16.35      1.71 o
   4  10 -11       35.16       37.12      2.21 o
   5  10 -11        5.76        0.97      1.68 o
   6  10 -11       22.25       22.56      2.49 o
   7  10 -11       21.11       25.90      3.61 o
   8  10 -11       22.04       19.93      1.93 o
   9  10 -11       13.25       12.29      2.02 o
   1  11 -11       13.95       16.51      1.91 o
   2  11 -11       24.86       24.50      2.07 o
   3  11 -11        7.87        8.82      1.94 o
   4  11 -11       35.81       39.45      2.43 o
   5  11 -11        1.23       -0.13      1.87 o
   6  11 -11        3.83        3.62      2.06 o
   7  11 -11        3.25       -0.16      2.11 o
   8  11 -11        6.14        4.33      2.10 o
   1  12 -11        0.70       -0.95      1.81 o
   2  12 -11       35.36       41.01      2.64 o
   3  12 -11        2.47        1.92      2.18 o
   4  12 -11       12.82       17.30      3.31 o
   5  12 -11       11.27       12.14      2.39 o
   6  12 -11       16.76       18.77      2.67 o
   1  13 -11        3.16        4.35      2.30 o
   2  13 -11        9.41        7.18      3.12 o
   0   0 -10     2312.68     2181.29     34.10 o
   2   0 -10      960.55      942.48     10.08 o
   4   0 -10      989.67     1039.70      9.58 o
   6   0 -10      203.60      181.82      3.22 o
   8   0 -10        7.29       10.44      1.01 o
  10   0 -10      189.13      182.76      4.50 o
  12   0 -10       67.29       77.54      8.09 o
  14   0 -10        6.10       -1.78      5.61 o
   0   1 -10     1993.36     2102.90     21.70 o
   1   1 -10     1765.21     1901.50     13.91 o
   2   1 -10      664.26      787.38      5.42 o
   3   1 -10     1793.53     1930.50     11.99 o
   4   1 -10      947.83     1115.54      7.71 o
   5   1 -10      190.07      198.71      1.85 o
   6   1 -10        0.57        0.11      0.62 o
   7   1 -10      307.06      285.34      3.66 o
   8   1 -10      379.92      376.71      4.35 o
   9   1 -10      176.93      189.39      3.41 o
  10   1 -10      110.51      112.71      2.53 o
  11   1 -10       19.00       19.60      2.07 o
  12   1 -10       58.66       60.57      5.16 o
  13   1 -10        7.82       10.32      3.95 o
  14   1 -10       27.50       30.63      5.14 o
   0   2 -10     1173.11     1327.74     14.07 o
   1   2 -10     1049.00     1158.08     10.44 o
   2   2 -10      668.24      736.13      5.24 o
   3   2 -10       73.52       73.43      1.02 o
   4   2 -10      396.67      422.61      3.03 o
   5   2 -10     1066.16     1170.44      7.86 o
   6   2 -10      360.00      377.46      3.34 o
   7   2 -10       41.10       40.79      1.16 o
   8   2 -10      462.24      451.04      5.15 o
   9   2 -10       84.19       85.66      1.82 o
  10   2 -10      252.79      247.77      4.02 o
  11   2 -10       98.18       99.23      3.52 o
  12   2 -10       37.52       40.11      3.26 o
  13   2 -10       21.28       21.60      4.81 o
  14   2 -10        5.28       10.97      4.52 o
   0   3 -10      347.81      396.50      6.55 o
   1   3 -10      308.99      327.10      3.15 o
   2   3 -10      484.77      481.31      3.95 o
   3   3 -10       92.37       90.38      1.23 o
   4   3 -10      469.97      473.84      3.46 o
   5   3 -10      462.00      504.25      3.58 o
   6   3 -10        6.87        7.22      0.60 o
   7   3 -10      387.87      360.12      3.48 o
   8   3 -10       29.77       34.38      1.79 o
   9   3 -10      269.06      253.51      3.70 o
  10   3 -10       44.18       46.02      2.27 o
  11   3 -10       43.99       42.80      2.97 o
  12   3 -10       16.67       18.65      4.26 o
  13   3 -10       11.96       15.48      5.69 o
  14   3 -10        5.41       15.07      5.98 o
   0   4 -10     3098.30     3211.18     35.48 o
   1   4 -10      328.92      340.57      3.50 o
   2   4 -10      154.05      183.96      2.10 o
   3   4 -10      140.91      128.82      1.50 o
   4   4 -10      538.37      552.43      4.12 o
   5   4 -10       20.92       20.74      0.77 o
   6   4 -10       42.40       40.24      1.06 o
   7   4 -10      309.30      311.68      3.08 o
   8   4 -10       83.19       81.98      1.77 o
   9   4 -10      194.04      184.64      3.52 o
  10   4 -10        1.25        4.13      1.02 o
  11   4 -10        7.86        9.21      1.92 o
  12   4 -10       35.02       36.21      3.13 o
  13   4 -10        5.19        9.01      2.63 o
  14   4 -10       14.96       24.06      6.47 o
   0   5 -10      240.12      224.25      3.84 o
   1   5 -10       89.37       83.62      1.65 o
   2   5 -10      831.07      865.47      6.56 o
   3   5 -10        9.38       13.18      0.72 o
   4   5 -10      227.61      251.46      2.45 o
   5   5 -10      823.00      824.98      5.92 o
   6   5 -10      281.99      233.40      2.97 o
   7   5 -10       27.50       26.89      1.08 o
   8   5 -10      205.77      190.08      2.44 o
   9   5 -10        8.71       10.36      1.15 o
  10   5 -10        2.76        2.40      1.18 o
  11   5 -10        9.91        9.56      1.31 o
  12   5 -10       25.75       29.92      2.42 o
  13   5 -10        3.22        3.89      2.06 o
   0   6 -10       94.15       93.83      2.92 o
   1   6 -10      133.33      128.44      2.47 o
   2   6 -10       92.05       90.71      1.68 o
   3   6 -10      236.22      232.66      2.52 o
   4   6 -10      179.24      153.09      2.05 o
   5   6 -10      230.51      230.14      2.59 o
   6   6 -10      178.61      164.64      2.41 o
   7   6 -10      100.80       97.08      2.00 o
   8   6 -10      231.72      239.76      3.06 o
   9   6 -10       12.21       11.13      1.40 o
  10   6 -10       15.71       18.33      1.47 o
  11   6 -10       57.19       62.39      2.01 o
  12   6 -10       12.61       12.49      1.51 o
  13   6 -10       14.68        9.95      2.33 o
   0   7 -10      268.29      250.72      4.97 o
   1   7 -10      329.34      311.97      3.89 o
   2   7 -10       20.04       20.14      1.35 o
   3   7 -10        6.29        2.84      1.01 o
   4   7 -10       39.78       45.16      1.35 o
   5   7 -10       51.37       53.17      1.48 o
   6   7 -10       74.74       73.52      1.74 o
   7   7 -10       69.67       70.36      1.75 o
   8   7 -10       44.30       45.73      1.50 o
   9   7 -10       17.47       17.20      1.24 o
  10   7 -10        2.93        2.55      1.42 o
  11   7 -10        4.71        6.09      1.55 o
  12   7 -10        1.04        1.17      1.73 o
   0   8 -10      115.05      118.15      3.91 o
   1   8 -10      115.05      115.09      2.44 o
   2   8 -10       44.82       42.82      1.66 o
   3   8 -10      330.75      317.49      3.99 o
   4   8 -10       81.16       88.33      2.00 o
   5   8 -10       76.48       74.26      2.08 o
   6   8 -10       51.59       54.59      1.68 o
   7   8 -10       33.09       32.23      1.54 o
   8   8 -10       17.15       15.31      1.35 o
   9   8 -10      110.62      119.70      2.78 o
  10   8 -10       16.48       15.86      2.81 o
  11   8 -10       22.59       26.73      2.10 o
   0   9 -10       56.65       54.65      2.94 o
   1   9 -10        2.63        0.88      1.39 o
   2   9 -10        4.74       -0.20      1.26 o
   3   9 -10       98.13       98.36      2.44 o
   4   9 -10        2.79        3.15      1.35 o
   5   9 -10        8.10        7.38      1.63 o
   6   9 -10        3.70        3.05      1.56 o
   7   9 -10        9.05       14.16      1.56 o
   8   9 -10        0.58       -1.03      1.45 o
   9   9 -10        0.32        1.56      1.58 o
  10   9 -10        9.28        7.30      2.42 o
  11   9 -10        3.34        1.29      2.34 o
   0  10 -10       18.90       14.57      2.55 o
   1  10 -10       77.59       74.52      2.48 o
   2  10 -10       40.09       33.40      1.93 o
   3  10 -10       16.39       15.87      1.68 o
   4  10 -10        0.75       -0.98      1.62 o
   5  10 -10       21.94       21.07      2.00 o
   6  10 -10        1.09        4.47      2.03 o
   7  10 -10        3.05        0.53      1.80 o
   8  10 -10        2.97        1.10      1.60 o
   9  10 -10       14.81       16.42      2.02 o
   0  11 -10      144.11      155.34      4.97 o
   1  11 -10        8.06        8.65      1.81 o
   2  11 -10        5.45        5.07      1.77 o
   3  11 -10       21.32       16.92      1.95 o
   4  11 -10       28.86       30.40      2.55 o
   5  11 -10        5.93        5.61      1.94 o
   6  11 -10        1.84        0.88      1.99 o
   7  11 -10        0.05        0.08      2.14 o
   8  11 -10        3.91        0.35      1.75 o
   0  12 -10       30.39       35.50      3.38 o
   1  12 -10       18.04       13.27      2.17 o
   2  12 -10        2.58        3.23      2.05 o
   3  12 -10        0.19       -2.06      2.06 o
   4  12 -10       14.71       16.66      2.33 o
   5  12 -10        9.68       11.31      2.33 o
   6  12 -10        7.21       10.31      2.49 o
   0  13 -10       14.20       16.05      3.15 o
   1  13 -10        5.21        5.00      2.23 o
   2  13 -10        9.99       10.12      2.55 o
   3  13 -10       19.49       18.46      2.68 o
   2   0  -9     1602.21     1572.96     14.92 o
   4   0  -9     2721.10     2884.34     28.67 o
   6   0  -9     2754.59     2900.46     34.86 o
   8   0  -9      274.62      283.62      6.38 o
  10   0  -9      119.80      107.26      3.34 o
  12   0  -9       44.69       72.86      7.52 o
  14   0  -9       12.83       10.16      6.30 o
   1   1  -9      603.13      573.54      4.38 o
   2   1  -9     3429.98     3543.23     22.66 o
   3   1  -9      921.61      883.85      5.65 o
   4   1  -9      714.93      777.03      5.44 o
   5   1  -9      101.50      110.06      1.43 o
   6   1  -9      236.46      248.88      2.75 o
   7   1  -9       81.32       77.23      1.35 o
   8   1  -9      278.88      267.45      3.31 o
   9   1  -9      393.22      392.57      5.29 o
  10   1  -9       37.01       37.99      1.59 o
  11   1  -9       42.53       44.04      2.37 o
  12   1  -9       28.10       21.99      4.34 o
  13   1  -9       17.40       11.40      4.18 o
  14   1  -9        8.69       24.11      5.87 o
  15   1  -9       12.59       16.70      5.03 o
   1   2  -9     1867.35     1930.47     14.19 o
   2   2  -9      610.77      641.79      4.56 o
   3   2  -9     2416.42     2688.49     16.96 o
   4   2  -9     1470.38     1561.06      9.97 o
   5   2  -9      594.93      652.76      4.88 o
   6   2  -9      467.44      455.40      4.55 o
   7   2  -9      438.02      428.95      4.26 o
   8   2  -9      482.04      473.69      5.28 o
   9   2  -9       49.71       46.62      1.46 o
  10   2  -9        5.09        3.24      1.24 o
  11   2  -9       65.33       67.43      2.92 o
  12   2  -9        2.14        1.61      2.71 o
  13   2  -9       10.58       11.80      4.18 o
  14   2  -9        5.84        2.65      7.41 o
   1   3  -9      435.90      445.46      4.10 o
   2   3  -9     2469.47     2574.92     18.02 o
   3   3  -9     1536.20     1644.10     10.97 o
   4   3  -9      538.62      569.74      3.99 o
   5   3  -9      434.20      404.38      3.04 o
   6   3  -9      341.95      358.90      3.00 o
   7   3  -9      382.95      384.33      4.00 o
   8   3  -9      325.69      326.77      4.34 o
   9   3  -9        7.39       10.42      1.09 o
  10   3  -9      199.02      192.10      3.53 o
  11   3  -9       23.61       26.80      2.42 o
  12   3  -9       30.26       30.15      2.58 o
  13   3  -9        2.05       -0.42      3.93 o
  14   3  -9        2.66        1.96      4.25 o
   1   4  -9      598.95      654.39      5.78 o
   2   4  -9      275.31      285.91      2.71 o
   3   4  -9       22.19       27.87      0.76 o
   4   4  -9      213.87      198.05      1.91 o
   5   4  -9      181.92      178.80      2.11 o
   6   4  -9      412.75      444.14      3.87 o
   7   4  -9       88.72       79.46      1.51 o
   8   4  -9      205.22      182.45      2.64 o
   9   4  -9      374.01      359.93      4.42 o
  10   4  -9       70.58       74.48      2.06 o
  11   4  -9       11.07        9.82      4.13 o
  12   4  -9       28.00       28.48      2.94 o
  13   4  -9       11.74       13.74      2.77 o
  14   4  -9        5.91        7.96      5.77 o
   1   5  -9      195.75      188.49      2.31 o
   2   5  -9       17.75       28.88      0.94 o
   3   5  -9      360.73      367.03      3.14 o
   4   5  -9      284.00      273.11      2.57 o
   5   5  -9      517.42      518.44      4.02 o
   6   5  -9      164.19      151.13      1.95 o
   7   5  -9       19.08       17.10      1.03 o
   8   5  -9       44.78       46.63      1.56 o
   9   5  -9       28.06       26.85      1.31 o
  10   5  -9       20.56       19.34      1.31 o
  11   5  -9       13.69       14.41      1.29 o
  12   5  -9       71.64       81.03      3.05 o
  13   5  -9       12.37       11.21      2.02 o
  14   5  -9       19.28       21.35      9.45 o
   1   6  -9      145.98      157.87      2.29 o
   2   6  -9      213.93      224.69      2.76 o
   3   6  -9       61.59       65.18      1.40 o
   4   6  -9      119.09      110.53      1.73 o
   5   6  -9       32.37       37.16      1.20 o
   6   6  -9       30.64       29.30      1.17 o
   7   6  -9      115.10      110.08      2.06 o
   8   6  -9        6.43        6.35      1.07 o
   9   6  -9       44.52       51.14      2.10 o
  10   6  -9        9.61        8.04      1.50 o
  11   6  -9       17.11       18.10      1.47 o
  12   6  -9        1.98        1.76      1.45 o
  13   6  -9        0.38        1.35      2.73 o
   1   7  -9       30.60       28.67      1.38 o
   2   7  -9      222.14      219.42      2.90 o
   3   7  -9      140.66      139.75      2.68 o
   4   7  -9      104.22      100.47      1.80 o
   5   7  -9      140.01      131.07      2.14 o
   6   7  -9       47.55       49.96      1.50 o
   7   7  -9        1.13        0.62      0.97 o
   8   7  -9        6.66        6.57      1.25 o
   9   7  -9        8.38        5.84      1.20 o
  10   7  -9       10.40        8.47      1.49 o
  11   7  -9       15.13       15.81      1.64 o
  12   7  -9       11.59       15.70      2.29 o
   1   8  -9       57.23       48.63      1.76 o
   2   8  -9        7.02        6.95      1.26 o
   3   8  -9      178.94      188.51      2.98 o
   4   8  -9       75.37       79.68      1.91 o
   5   8  -9      114.65      111.68      2.34 o
   6   8  -9       38.20       33.55      1.39 o
   7   8  -9       27.97       26.91      1.41 o
   8   8  -9        5.41        6.83      1.22 o
   9   8  -9       15.77       16.44      1.58 o
  10   8  -9       36.29       41.03      2.27 o
  11   8  -9        3.10        2.98      1.65 o
  12   8  -9        4.11        2.30      1.84 o
   1   9  -9       35.42       32.87      1.79 o
   2   9  -9       15.00       14.44      1.49 o
   3   9  -9        5.96        4.53      1.39 o
   4   9  -9       18.45       22.81      1.71 o
   5   9  -9       18.59       18.81      1.58 o
   6   9  -9       34.76       36.32      1.78 o
   7   9  -9       11.19       12.77      1.56 o
   8   9  -9        9.81        8.41      1.54 o
   9   9  -9        2.92        2.84      1.61 o
  10   9  -9        5.09        6.02      2.11 o
  11   9  -9        1.60        2.85      2.04 o
   1  10  -9       57.91       58.19      2.44 o
   2  10  -9       44.90       50.71      2.12 o
   3  10  -9       41.45       37.75      2.03 o
   4  10  -9       31.40       28.22      2.07 o
   5  10  -9        8.42        8.31      1.76 o
   6  10  -9       30.66       30.49      2.19 o
   7  10  -9       21.23       21.37      2.25 o
   8  10  -9        3.91        0.98      1.59 o
   9  10  -9       13.43       15.86      1.99 o
  10  10  -9       11.14       12.00      2.71 o
   1  11  -9        4.70        3.35      1.71 o
   2  11  -9       19.18       12.65      1.86 o
   3  11  -9        9.22        7.48      1.79 o
   4  11  -9       14.04       21.42      2.11 o
   5  11  -9       13.51       11.10      2.01 o
   6  11  -9        5.64        7.77      2.06 o
   7  11  -9        1.76       -1.61      2.05 o
   8  11  -9        3.00       -1.70      1.70 o
   1  12  -9       15.32       14.13      2.10 o
   2  12  -9        4.88        2.51      2.04 o
   3  12  -9        1.59        1.60      2.24 o
   4  12  -9       31.71       31.75      2.45 o
   5  12  -9       24.98       26.36      2.54 o
   6  12  -9       12.60       21.52      2.93 o
   1  13  -9        9.83        9.32      2.37 o
   2  13  -9       13.95       12.08      2.51 o
   3  13  -9       24.72       24.91      2.70 o
   0   0  -8     3925.41     3941.36     60.17 o
   2   0  -8      809.23      856.95      8.39 o
   4   0  -8      100.52      129.72      1.94 o
   6   0  -8      123.45      113.30      2.23 o
   8   0  -8      158.95      148.93      5.01 o
  10   0  -8       28.58       25.80      1.90 o
  12   0  -8      225.35      234.28     12.84 o
  14   0  -8       36.37       44.90      7.80 o
   0   1  -8      246.76      244.13      3.09 o
   1   1  -8     1015.46     1061.31      8.25 o
   2   1  -8      457.43      472.18      3.48 o
   3   1  -8       64.84       53.05      0.76 o
   4   1  -8       32.48       27.89      0.68 o
   5   1  -8      970.54      968.72      7.70 o
   6   1  -8      168.12      183.33      2.04 o
   7   1  -8      465.19      483.22      5.15 o
   8   1  -8      204.17      206.81      3.24 o
   9   1  -8      144.46      143.30      2.69 o
  10   1  -8       99.67       98.50      2.22 o
  11   1  -8        9.89       13.72      1.80 o
  12   1  -8       21.96       16.86      4.07 o
  13   1  -8       12.67       11.63      4.17 o
  14   1  -8        7.40       12.03      4.42 o
  15   1  -8        1.31        3.12      4.52 o
   0   2  -8     1197.00     1203.45     16.56 o
   1   2  -8       14.59       14.57      0.55 o
   2   2  -8      685.44      727.93      5.26 o
   3   2  -8      277.37      309.43      2.37 o
   4   2  -8      154.99      162.84      1.46 o
   5   2  -8      323.55      383.06      3.06 o
   6   2  -8      150.08      157.37      1.93 o
   7   2  -8      178.04      186.68      2.62 o
   8   2  -8      210.27      208.34      2.85 o
   9   2  -8        3.48        2.02      1.10 o
  10   2  -8       45.87       49.78      1.89 o
  11   2  -8      101.65      110.12      3.55 o
  12   2  -8        9.21       10.76      2.55 o
  13   2  -8       23.48       24.26      4.61 o
  14   2  -8       10.58        7.78      4.47 o
  15   2  -8        4.62       16.91      4.94 o
   0   3  -8      159.25      150.88      3.21 o
   1   3  -8      227.97      238.60      2.48 o
   2   3  -8     1236.14     1340.58      9.27 o
   3   3  -8     1177.65     1304.17      9.06 o
   4   3  -8      792.90      897.57      5.92 o
   5   3  -8      643.44      685.65      5.18 o
   6   3  -8       77.49       73.15      1.23 o
   7   3  -8      104.58       84.62      1.44 o
   8   3  -8      119.74      110.50      2.71 o
   9   3  -8      223.69      216.65      3.07 o
  10   3  -8       25.89       25.64      1.56 o
  11   3  -8      150.07      152.11      4.32 o
  12   3  -8        0.32        0.04      1.94 o
  13   3  -8        3.69        1.73      3.93 o
  14   3  -8       11.02       12.55      6.88 o
   0   4  -8     1046.07     1106.47     12.77 o
   1   4  -8      504.39      492.15      4.55 o
   2   4  -8      364.07      396.49      3.30 o
   3   4  -8       69.07       68.09      1.10 o
   4   4  -8       23.97       38.00      0.83 o
   5   4  -8      176.34      175.15      2.20 o
   6   4  -8      533.63      531.42      4.26 o
   7   4  -8       72.56       76.12      1.54 o
   8   4  -8       19.44       20.06      1.26 o
   9   4  -8       17.19       17.40      1.34 o
  10   4  -8       12.85       13.66      1.22 o
  11   4  -8       31.82       28.25      2.84 o
  12   4  -8       14.39       14.61      2.60 o
  13   4  -8        0.82        4.04      2.49 o
  14   4  -8        1.35       -5.00      5.00 o
   0   5  -8      856.45      879.37     10.70 o
   1   5  -8      157.42      162.18      2.11 o
   2   5  -8      135.33      143.16      1.84 o
   3   5  -8      319.66      330.65      2.90 o
   4   5  -8      651.47      695.09      5.20 o
   5   5  -8      119.03      119.37      1.54 o
   6   5  -8      151.24      140.70      1.86 o
   7   5  -8       29.93       28.49      0.94 o
   8   5  -8      389.72      368.56      3.84 o
   9   5  -8        6.60        5.14      1.04 o
  10   5  -8       15.64       19.32      1.27 o
  11   5  -8       21.24       24.08      1.33 o
  12   5  -8        2.54        1.33      2.19 o
  13   5  -8        1.20        3.57      2.71 o
  14   5  -8        0.16       -0.78      3.46 o
   0   6  -8      289.22      286.27      5.26 o
   1   6  -8      825.21      877.44      7.41 o
   2   6  -8       27.72       34.48      1.10 o
   3   6  -8        7.17        7.62      0.84 o
   4   6  -8      334.16      309.56      2.84 o
   5   6  -8       38.12       38.04      1.13 o
   6   6  -8       29.01       34.29      1.19 o
   7   6  -8       91.76       93.94      1.86 o
   8   6  -8      146.14      149.04      2.39 o
   9   6  -8       29.67       30.07      1.98 o
  10   6  -8       27.50       30.03      1.43 o
  11   6  -8       26.95       26.42      1.65 o
  12   6  -8        5.59        4.90      2.02 o
  13   6  -8        4.07        5.09      2.10 o
   0   7  -8      322.30      316.58      5.25 o
   1   7  -8      136.48      132.48      2.27 o
   2   7  -8      120.21      116.61      2.04 o
   3   7  -8      344.03      347.15      4.32 o
   4   7  -8      389.98      381.94      3.63 o
   5   7  -8        8.55        8.80      1.05 o
   6   7  -8       27.36       28.37      1.42 o
   7   7  -8       43.29       39.91      1.33 o
   8   7  -8       81.00       79.87      2.06 o
   9   7  -8        3.04        1.54      1.37 o
  10   7  -8       30.34       31.38      1.75 o
  11   7  -8        2.24        0.20      1.42 o
  12   7  -8        0.21       -0.95      1.55 o
   0   8  -8      227.55      223.77      5.86 o
   1   8  -8        1.34        2.96      1.19 o
   2   8  -8      170.62      163.96      2.82 o
   3   8  -8      158.96      158.82      2.63 o
   4   8  -8       59.26       61.30      1.81 o
   5   8  -8       81.46       80.77      2.17 o
   6   8  -8       27.73       27.82      1.34 o
   7   8  -8       80.53       84.34      2.10 o
   8   8  -8        0.22       -0.32      1.07 o
   9   8  -8       31.56       31.85      1.55 o
  10   8  -8       26.21       29.95      2.05 o
  11   8  -8       35.66       42.55      2.12 o
  12   8  -8       16.21       20.94      2.11 o
   0   9  -8      253.42      226.48      5.21 o
   1   9  -8       50.93       48.66      1.86 o
   2   9  -8       89.13       91.58      2.40 o
   3   9  -8       86.06       85.77      2.28 o
   4   9  -8        0.03       -0.36      1.37 o
   5   9  -8       30.36       25.15      1.63 o
   6   9  -8       10.45       12.25      1.33 o
   7   9  -8       10.84       10.73      1.50 o
   8   9  -8        3.72        4.58      1.40 o
   9   9  -8       12.80       11.31      1.50 o
  10   9  -8        4.03        1.32      2.01 o
  11   9  -8        4.18        1.35      2.01 o
   0  10  -8       61.92       63.47      3.25 o
   1  10  -8       47.64       48.89      2.16 o
   2  10  -8      101.42      108.41      2.59 o
   3  10  -8       60.18       60.06      2.18 o
   4  10  -8       57.14       55.41      2.41 o
   5  10  -8        3.93        3.44      1.54 o
   6  10  -8       18.51       20.36      1.90 o
   7  10  -8       13.84       17.07      1.84 o
   8  10  -8        0.03       -0.21      1.51 o
   9  10  -8        1.69       -0.86      1.68 o
  10  10  -8       15.82       15.94      2.81 o
   0  11  -8      108.51      114.71      4.33 o
   1  11  -8        8.75        7.66      1.73 o
   2  11  -8        0.86        0.33      1.66 o
   3  11  -8        1.00        1.95      1.68 o
   4  11  -8       33.90       40.25      2.36 o
   5  11  -8        3.75        9.24      1.91 o
   6  11  -8       34.85       35.71      2.49 o
   7  11  -8        2.94        4.90      2.13 o
   8  11  -8        3.91        2.32      2.39 o
   0  12  -8       60.48       54.26      3.55 o
   1  12  -8       14.98       14.62      2.13 o
   2  12  -8        2.40       -1.53      1.92 o
   3  12  -8        0.24        0.27      2.11 o
   4  12  -8       10.54       13.61      2.25 o
   5  12  -8       11.62       20.28      2.46 o
   6  12  -8        4.86        8.03      2.37 o
   0  13  -8        6.26        8.09      2.92 o
   1  13  -8        0.03       -2.09      2.11 o
   2  13  -8        2.89        1.93      2.33 o
   3  13  -8        0.11       -1.90      2.34 o
   4  13  -8        8.83       12.09      3.21 o
   2   0  -7     3466.07     3622.32     33.62 o
   4   0  -7     2125.91     2511.20     27.11 o
   6   0  -7     1285.56     1330.15     14.85 o
   8   0  -7      804.32      761.49     15.25 o
  10   0  -7      435.81      410.04      7.59 o
  12   0  -7      157.49      165.24     10.65 o
  14   0  -7        2.82        1.78      5.36 o
   1   1  -7     3351.58     3329.43     22.19 o
   2   1  -7      788.73      814.05      5.61 o
   3   1  -7     1380.23     1530.00      9.45 o
   4   1  -7      242.62      302.56      2.62 o
   5   1  -7      596.40      600.90      5.46 o
   6   1  -7      178.86      179.02      2.02 o
   7   1  -7      737.47      737.41      7.43 o
   8   1  -7      226.75      215.92      3.94 o
   9   1  -7      194.22      185.87      3.01 o
  10   1  -7      276.43      279.72      4.62 o
  11   1  -7       46.30       43.98      2.91 o
  12   1  -7       19.32       16.90      3.98 o
  13   1  -7        4.69        3.98      3.67 o
  14   1  -7        7.09       12.27      5.83 o
  15   1  -7       20.72       33.90      5.53 o
   1   2  -7      117.85      121.95      1.37 o
   2   2  -7     1724.99     1754.80     11.94 o
   3   2  -7     1259.96     1309.72      8.26 o
   4   2  -7     3064.61     3303.76     21.81 o
   5   2  -7     2974.55     3218.73     22.05 o
   6   2  -7      112.82      123.00      2.60 o
   7   2  -7      240.57      258.32      3.20 o
   8   2  -7      165.41      153.41      2.28 o
   9   2  -7      561.96      528.81      6.73 o
  10   2  -7      100.22      104.24      2.99 o
  11   2  -7       61.76       59.22      2.71 o
  12   2  -7        2.47        0.76      5.59 o
  13   2  -7       14.29       16.09      4.16 o
  14   2  -7        8.66       12.94      4.56 o
  15   2  -7        5.44       11.30      5.79 o
   1   3  -7      184.49      181.08      2.09 o
   2   3  -7     3146.74     3269.52     22.52 o
   3   3  -7      260.73      298.00      2.44 o
   4   3  -7       13.31       13.08      0.55 o
   5   3  -7      334.56      372.14      3.07 o
   6   3  -7      268.39      296.18      3.05 o
   7   3  -7       48.24       49.64      1.31 o
   8   3  -7        5.63        5.06      0.97 o
   9   3  -7       11.13       10.95      1.03 o
  10   3  -7       80.17       77.65      2.25 o
  11   3  -7       13.39       13.41      2.12 o
  12   3  -7       34.22       38.96      4.27 o
  13   3  -7        3.03        0.04      6.63 o
  14   3  -7       28.94       24.93      5.08 o
   1   4  -7      427.77      445.37      3.81 o
   2   4  -7       40.63       50.34      0.97 o
   3   4  -7      583.39      617.92      4.42 o
   4   4  -7      604.45      639.15      4.57 o
   5   4  -7      208.62      220.22      1.98 o
   6   4  -7      315.57      320.11      2.85 o
   7   4  -7       30.70       25.97      0.87 o
   8   4  -7      187.21      180.20      2.82 o
   9   4  -7       42.49       41.01      1.55 o
  10   4  -7        9.21        6.97      1.10 o
  11   4  -7       11.21       11.87      2.33 o
  12   4  -7       26.80       29.59      2.89 o
  13   4  -7        2.60        1.99      2.39 o
  14   4  -7       18.49       34.09      7.11 o
   1   5  -7      396.38      411.14      4.21 o
   2   5  -7      510.03      537.70      4.87 o
   3   5  -7      298.42      300.85      2.80 o
   4   5  -7      289.37      291.83      2.70 o
   5   5  -7       78.66       89.83      1.33 o
   6   5  -7      308.12      288.76      2.81 o
   7   5  -7        1.09       -0.97      0.97 o
   8   5  -7       27.67       32.66      1.37 o
   9   5  -7       11.32       11.23      1.27 o
  10   5  -7       20.32       18.62      1.22 o
  11   5  -7        7.28        9.47      1.78 o
  12   5  -7       15.78       18.68      3.92 o
  13   5  -7       20.91       21.64      3.14 o
  14   5  -7        5.89        1.06      3.52 o
   1   6  -7      153.83      170.10      2.30 o
   2   6  -7      457.47      437.63      4.83 o
   3   6  -7       55.53       49.69      1.18 o
   4   6  -7      327.78      309.07      2.82 o
   5   6  -7      356.39      368.06      3.26 o
   6   6  -7      174.11      168.62      2.22 o
   7   6  -7       37.65       36.36      1.20 o
   8   6  -7       16.23       14.01      1.07 o
   9   6  -7       14.59       15.66      1.28 o
  10   6  -7       40.51       44.62      1.56 o
  11   6  -7        7.57        7.23      1.37 o
  12   6  -7        0.41        0.19      1.88 o
  13   6  -7       18.72       20.27      2.36 o
   1   7  -7      245.06      246.27      3.75 o
   2   7  -7       10.03        8.98      0.98 o
   3   7  -7        4.73        4.03      0.94 o
   4   7  -7      373.25      388.12      3.80 o
   5   7  -7       14.61       17.65      1.38 o
   6   7  -7       35.15       36.45      1.30 o
   7   7  -7       14.71       11.56      1.12 o
   8   7  -7        8.97        7.05      1.13 o
   9   7  -7        8.10       10.11      1.44 o
  10   7  -7        8.26        7.61      1.47 o
  11   7  -7       11.83        7.69      1.48 o
  12   7  -7        3.05        0.70      1.53 o
  13   7  -7        7.95        2.66      2.31 o
   1   8  -7      325.29      317.04      4.20 o
   2   8  -7      181.24      175.54      2.91 o
   3   8  -7      400.00      372.18      4.18 o
   4   8  -7      237.36      234.91      3.24 o
   5   8  -7        3.74        2.27      1.04 o
   6   8  -7       19.38       15.81      1.20 o
   7   8  -7       27.05       27.72      1.48 o
   8   8  -7       12.16       13.83      1.18 o
   9   8  -7        4.77        4.54      1.18 o
  10   8  -7        0.46       -1.50      1.50 o
  11   8  -7        2.28        0.00      1.55 o
  12   8  -7        1.64        0.44      1.65 o
   1   9  -7       17.95       23.52      1.54 o
   2   9  -7      206.81      198.55      3.36 o
   3   9  -7       79.12       78.83      2.19 o
   4   9  -7       34.08       34.05      1.82 o
   5   9  -7       92.14       92.57      2.36 o
   6   9  -7       29.99       31.82      1.61 o
   7   9  -7        2.09       -0.82      1.33 o
   8   9  -7       17.42       21.88      1.73 o
   9   9  -7        9.78        8.65      1.46 o
  10   9  -7        7.23        4.25      1.90 o
  11   9  -7        3.19        3.55      1.95 o
   1  10  -7       13.82       12.09      1.64 o
   2  10  -7       67.85       67.46      2.23 o
   3  10  -7       27.90       32.53      1.84 o
   4  10  -7       41.88       41.60      2.21 o
   5  10  -7       29.52       27.32      1.86 o
   6  10  -7       53.82       52.68      2.37 o
   7  10  -7        7.29        6.23      1.74 o
   8  10  -7        2.17        2.40      1.44 o
   9  10  -7        2.53        0.37      1.92 o
  10  10  -7        1.95        1.25      2.50 o
   1  11  -7       11.21       10.34      1.75 o
   2  11  -7       66.93       74.30      2.62 o
   3  11  -7       10.43       13.81      1.84 o
   4  11  -7        9.95        4.25      1.85 o
   5  11  -7        2.63        1.13      1.69 o
   6  11  -7        4.68        7.53      2.08 o
   7  11  -7        6.76        6.50      2.16 o
   8  11  -7       19.08       26.37      2.03 o
   1  12  -7       12.97       16.20      2.04 o
   2  12  -7        4.12        2.46      1.99 o
   3  12  -7        9.97       14.27      2.31 o
   4  12  -7       13.62       10.09      2.16 o
   5  12  -7       47.71       55.53      2.94 o
   6  12  -7       16.93       22.76      2.59 o
   7  12  -7        5.38        6.60      2.29 o
   1  13  -7        8.38        8.09      2.30 o
   2  13  -7        6.87        1.40      2.35 o
   3  13  -7       32.56       34.22      2.86 o
   4  13  -7       11.69       17.09      2.40 o
   0   0  -6     1153.47     1152.35     18.50 o
   2   0  -6      494.43      550.59      5.46 o
   4   0  -6     1488.71     1559.16     18.55 o
   6   0  -6     1131.72     1106.53     16.01 o
   8   0  -6       15.95       18.15      2.21 o
  10   0  -6      292.28      307.07      5.96 o
  12   0  -6       22.33       22.56      5.57 o
  14   0  -6       19.58       17.96      6.67 o
   0   1  -6      497.27      527.37      5.47 o
   1   1  -6      912.17      885.69      6.17 o
   2   1  -6     3107.40     3136.91     21.21 o
   3   1  -6     1052.16     1019.52      6.60 o
   4   1  -6       40.72       61.57      0.97 o
   5   1  -6        4.98        6.28      0.48 o
   6   1  -6       16.66       15.29      0.71 o
   7   1  -6       54.25       54.65      1.43 o
   8   1  -6      370.32      355.85      5.48 o
   9   1  -6       19.80       25.27      1.32 o
  10   1  -6      151.63      139.65      3.47 o
  11   1  -6        1.95        1.46      3.18 o
  12   1  -6       54.13       44.25     13.04 o
  13   1  -6       16.00       11.91      3.91 o
  14   1  -6        2.63        2.43     10.06 o
  15   1  -6        0.81        9.07      4.47 o
   0   2  -6     3403.67     3554.90     41.93 o
   1   2  -6      317.42      333.34      3.13 o
   2   2  -6     1114.98     1222.94      8.36 o
   3   2  -6      227.01      227.59      1.75 o
   4   2  -6       15.93       20.83      0.59 o
   5   2  -6      141.61      146.62      1.58 o
   6   2  -6      345.04      374.56      3.89 o
   7   2  -6       86.39       90.13      1.61 o
   8   2  -6      239.16      226.50      2.84 o
   9   2  -6      274.32      272.02      4.25 o
  10   2  -6        2.20        2.36      1.65 o
  11   2  -6        9.19       12.95      1.91 o
  12   2  -6        2.57        4.05      3.30 o
  13   2  -6       10.23        4.84      4.39 o
  14   2  -6       11.65        7.34      4.15 o
  15   2  -6       10.80       17.12      6.99 o
   0   3  -6     5148.44     5180.99     60.19 o
   1   3  -6      429.90      436.66      3.90 o
   2   3  -6     1374.35     1480.70     10.17 o
   3   3  -6     3086.36     3254.35     20.42 o
   4   3  -6      179.27      166.18      1.53 o
   5   3  -6      889.29      948.90      7.18 o
   6   3  -6       67.13       67.79      1.15 o
   7   3  -6        3.29        4.63      0.78 o
   8   3  -6       93.17      104.84      2.98 o
   9   3  -6      670.70      649.84      6.88 o
  10   3  -6       69.59       70.20      2.41 o
  11   3  -6       87.97       85.89      3.35 o
  12   3  -6       21.82       20.79      2.21 o
  13   3  -6        0.66        6.47      3.97 o
  14   3  -6        1.24       -4.04      4.04 o
   0   4  -6     1113.96     1078.81     12.48 o
   1   4  -6      385.86      423.83      3.92 o
   2   4  -6     1750.18     1949.57     13.85 o
   3   4  -6        5.21        5.47      0.56 o
   4   4  -6      585.11      629.80      4.49 o
   5   4  -6      197.83      230.79      2.09 o
   6   4  -6      147.35      141.67      1.60 o
   7   4  -6       34.84       33.59      1.00 o
   8   4  -6        9.88        6.59      1.04 o
   9   4  -6       26.96       22.51      1.42 o
  10   4  -6       50.35       47.92      1.52 o
  11   4  -6       19.32       24.41      2.38 o
  12   4  -6       14.57       14.91      2.36 o
  13   4  -6        3.10        2.94      2.29 o
  14   4  -6        5.11       10.52      6.14 o
   0   5  -6     2032.57     2065.71     23.28 o
   1   5  -6      113.63      113.68      1.85 o
   2   5  -6       53.62       68.77      1.29 o
   3   5  -6      219.85      214.32      2.22 o
   4   5  -6      390.98      397.10      3.27 o
   5   5  -6       86.49       85.73      1.28 o
   6   5  -6       87.26       83.96      1.35 o
   7   5  -6       48.75       47.17      1.23 o
   8   5  -6      269.28      252.43      3.33 o
   9   5  -6       16.91       15.91      1.79 o
  10   5  -6       46.68       41.97      1.58 o
  11   5  -6        0.52        1.51      1.38 o
  12   5  -6        1.75        2.62      3.80 o
  13   5  -6        5.80        3.58      2.62 o
  14   5  -6        0.09        2.97      3.59 o
   0   6  -6      185.57      175.10      3.67 o
   1   6  -6      360.87      369.12      3.74 o
   2   6  -6       91.02       95.55      1.67 o
   3   6  -6      137.87      151.28      1.94 o
   4   6  -6       29.05       24.86      0.95 o
   5   6  -6      217.84      215.73      2.23 o
   6   6  -6      110.63      106.84      1.91 o
   7   6  -6        7.16        1.33      0.81 o
   8   6  -6       53.89       52.37      1.38 o
   9   6  -6       46.87       49.76      1.63 o
  10   6  -6        9.29        7.67      1.15 o
  11   6  -6       38.14       40.03      1.74 o
  12   6  -6        1.45        1.18      1.84 o
  13   6  -6        1.77        2.72      2.00 o
   0   7  -6       36.26       37.14      1.87 o
   1   7  -6      216.13      216.62      3.07 o
   2   7  -6       72.21       74.63      1.82 o
   3   7  -6      183.63      172.15      2.28 o
   4   7  -6      128.78      118.40      1.94 o
   5   7  -6       19.49       20.22      1.08 o
   6   7  -6       27.04       22.93      1.14 o
   7   7  -6       52.70       51.02      1.48 o
   8   7  -6        5.29        3.50      1.06 o
   9   7  -6        0.76       -1.27      1.27 o
  10   7  -6       67.68       65.10      2.15 o
  11   7  -6        3.70        4.94      2.27 o
  12   7  -6       10.82       12.28      1.62 o
  13   7  -6        1.04       -0.54      2.56 o
   0   8  -6      134.77      127.14      4.40 o
   1   8  -6      142.57      136.52      2.59 o
   2   8  -6      291.43      285.85      4.58 o
   3   8  -6      128.76      119.68      2.32 o
   4   8  -6      203.07      198.78      2.71 o
   5   8  -6       43.92       43.54      1.47 o
   6   8  -6      117.16      118.09      2.19 o
   7   8  -6       12.34       10.30      1.25 o
   8   8  -6       39.76       38.18      1.69 o
   9   8  -6       57.94       57.18      2.00 o
  10   8  -6        3.43        1.16      1.64 o
  11   8  -6       14.13       15.36      1.76 o
  12   8  -6        9.30        8.36      1.76 o
   0   9  -6       33.86       32.93      2.43 o
   1   9  -6        2.72        1.90      1.26 o
   2   9  -6        3.75        8.17      1.35 o
   3   9  -6       20.88       17.20      1.45 o
   4   9  -6       31.01       28.34      1.70 o
   5   9  -6       37.63       35.90      1.77 o
   6   9  -6        9.82       12.62      1.39 o
   7   9  -6       31.62       34.24      1.77 o
   8   9  -6       14.83       18.00      1.65 o
   9   9  -6       23.94       24.69      1.60 o
  10   9  -6        0.31        0.68      1.83 o
  11   9  -6        7.30        7.97      2.03 o
   0  10  -6       72.13       71.13      3.36 o
   1  10  -6      214.52      207.32      3.68 o
   2  10  -6      123.80      115.74      2.71 o
   3  10  -6       39.17       36.74      1.91 o
   4  10  -6       26.82       27.35      1.96 o
   5  10  -6        4.40        5.35      1.65 o
   6  10  -6       15.50       19.89      1.78 o
   7  10  -6       25.17       23.67      1.79 o
   8  10  -6        3.64        4.72      1.46 o
   9  10  -6       22.50       25.11      1.91 o
  10  10  -6        6.29        6.17      2.34 o
   0  11  -6        5.79        4.03      2.36 o
   1  11  -6       53.36       62.81      2.42 o
   2  11  -6       18.02       21.14      1.96 o
   3  11  -6       22.18       24.80      1.99 o
   4  11  -6        0.83       -1.52      1.72 o
   5  11  -6        2.93        5.98      1.84 o
   6  11  -6       55.49       60.92      4.02 o
   7  11  -6        9.46       10.12      2.07 o
   8  11  -6        9.79       12.05      1.82 o
   9  11  -6        0.45        1.25      1.86 o
   0  12  -6       21.42       18.08      2.90 o
   1  12  -6       64.90       64.10      2.64 o
   2  12  -6       22.66       23.16      2.29 o
   3  12  -6       12.48       11.92      2.25 o
   4  12  -6       11.75       12.10      2.14 o
   5  12  -6        4.11        7.78      2.25 o
   6  12  -6        0.62        0.09      2.23 o
   7  12  -6        1.21        0.17      2.14 o
   0  13  -6       11.47        6.09      2.85 o
   1  13  -6        1.11       -2.06      2.14 o
   2  13  -6        1.60       -1.51      2.25 o
   3  13  -6        6.08        3.76      2.35 o
   4  13  -6        1.19        3.44      2.22 o
   2   0  -5     5333.83     5504.41     54.32 o
   4   0  -5      314.47      326.26      4.29 o
   6   0  -5      528.79      606.77      9.17 o
   8   0  -5       60.77       55.11      1.88 o
  10   0  -5      938.56      873.34     14.45 o
  12   0  -5       46.16       42.83      6.30 o
  14   0  -5        6.61       16.17      6.02 o
   1   1  -5     3174.58     3289.45     23.39 o
   2   1  -5     2471.63     2508.60     16.55 o
   3   1  -5     1775.29     1734.19     11.66 o
   4   1  -5      917.73      891.36      7.35 o
   5   1  -5       65.92       81.87      1.10 o
   6   1  -5      256.49      277.72      2.89 o
   7   1  -5      364.63      382.73      5.32 o
   8   1  -5       56.02       50.94      1.56 o
   9   1  -5       85.68       87.16      2.06 o
  10   1  -5      126.79      111.93      3.13 o
  11   1  -5       65.85       69.67      4.98 o
  12   1  -5       13.15       12.13      3.79 o
  13   1  -5       12.01       14.01      4.30 o
  14   1  -5        9.74       14.67      4.55 o
  15   1  -5        6.90        5.38      4.51 o
   1   2  -5     1286.62     1238.63      9.05 o
   2   2  -5     2236.56     2380.90     15.82 o
   3   2  -5     1269.73     1318.68      8.28 o
   4   2  -5      455.76      477.36      3.65 o
   5   2  -5      229.38      273.84      2.65 o
   6   2  -5      685.47      701.55      7.10 o
   7   2  -5       10.13       11.08      0.65 o
   8   2  -5      111.55      110.45      2.07 o
   9   2  -5      366.00      327.47      4.46 o
  10   2  -5      232.88      223.99      6.03 o
  11   2  -5      163.63      153.76      3.98 o
  12   2  -5        2.79        4.49      7.56 o
  13   2  -5        2.21       -1.06      3.67 o
  14   2  -5        2.93        4.12      8.09 o
  15   2  -5        2.59        6.43      4.68 o
   1   3  -5     2511.23     2565.65     19.74 o
   2   3  -5    10251.01    10539.08     66.94 o
   3   3  -5     3098.58     3311.67     21.33 o
   4   3  -5     1052.21     1170.39      7.84 o
   5   3  -5      385.02      435.26      3.57 o
   6   3  -5      219.94      232.22      2.56 o
   7   3  -5        8.11        5.94      0.75 o
   8   3  -5      117.62      110.14      1.95 o
   9   3  -5       34.47       34.29      1.49 o
  10   3  -5       39.52       40.19      2.43 o
  11   3  -5       25.70       22.30      2.19 o
  12   3  -5       14.41       20.10      2.23 o
  13   3  -5        1.78        2.19      3.77 o
  14   3  -5       39.94       53.62      8.45 o
  15   3  -5        3.05        3.77      4.79 o
   1   4  -5       44.20       59.95      1.18 o
   2   4  -5      849.81      843.21      6.15 o
   3   4  -5      389.98      419.57      3.48 o
   4   4  -5     1344.97     1419.14      9.31 o
   5   4  -5      280.66      278.04      2.46 o
   6   4  -5      159.71      169.23      1.67 o
   7   4  -5      622.29      624.68      6.50 o
   8   4  -5      294.09      284.35      3.67 o
   9   4  -5       77.27       75.45      3.07 o
  10   4  -5       67.88       59.51      2.33 o
  11   4  -5       14.75       14.10      2.19 o
  12   4  -5        4.97        3.91      2.11 o
  13   4  -5        3.92        0.05      2.17 o
  14   4  -5       19.81       18.04      4.98 o
   1   5  -5      201.35      201.99      2.31 o
   2   5  -5      819.53      839.38      6.63 o
   3   5  -5     1049.70     1165.79      8.38 o
   4   5  -5      758.47      860.20      6.18 o
   5   5  -5       41.76       32.55      0.84 o
   6   5  -5       66.78       70.48      1.32 o
   7   5  -5       34.81       33.03      1.05 o
   8   5  -5       81.57       75.28      1.76 o
   9   5  -5       12.95       12.15      0.90 o
  10   5  -5        3.96        4.30      0.97 o
  11   5  -5       49.65       48.60      4.22 o
  12   5  -5        1.01       -0.91      2.30 o
  13   5  -5        3.80        6.98      2.84 o
  14   5  -5        3.28       -1.81      3.50 o
   1   6  -5      181.04      191.46      2.40 o
   2   6  -5      244.98      232.09      2.60 o
   3   6  -5      308.10      311.50      2.97 o
   4   6  -5      165.41      166.55      2.01 o
   5   6  -5      116.36      101.32      1.60 o
   6   6  -5      346.56      333.51      3.22 o
   7   6  -5      300.54      310.72      3.18 o
   8   6  -5       58.15       51.86      1.54 o
   9   6  -5       11.26       12.41      1.21 o
  10   6  -5        4.06        5.03      1.24 o
  11   6  -5        6.77        6.54      2.08 o
  12   6  -5        4.38        5.60      1.92 o
  13   6  -5       14.78       17.01      2.43 o
   1   7  -5      283.05      275.67      3.21 o
   2   7  -5      598.01      615.91      5.62 o
   3   7  -5       47.43       43.98      1.27 o
   4   7  -5       35.22       31.75      1.20 o
   5   7  -5       34.61       30.39      1.16 o
   6   7  -5        7.00        4.17      1.06 o
   7   7  -5        4.59        2.72      0.92 o
   8   7  -5       24.11       23.51      1.28 o
   9   7  -5       47.71       52.62      2.26 o
  10   7  -5        3.46        2.07      1.36 o
  11   7  -5        9.78        8.93      2.76 o
  12   7  -5        4.98        4.91      1.51 o
  13   7  -5        7.08       15.16      2.46 o
   1   8  -5      289.53      279.28      3.69 o
   2   8  -5      132.35      122.56      2.50 o
   3   8  -5      118.27      111.08      2.20 o
   4   8  -5       16.43       11.70      1.16 o
   5   8  -5        2.14       -0.99      0.99 o
   6   8  -5       31.92       33.20      1.40 o
   7   8  -5       37.30       38.81      1.54 o
   8   8  -5       10.79        4.13      1.29 o
   9   8  -5        5.94        5.12      1.63 o
  10   8  -5        3.63        3.28      1.54 o
  11   8  -5        3.42        0.96      1.57 o
  12   8  -5        3.85        3.98      1.65 o
   1   9  -5       83.57       88.52      2.25 o
   2   9  -5      132.58      137.94      2.70 o
   3   9  -5       65.60       58.93      2.47 o
   4   9  -5      142.13      139.60      2.94 o
   5   9  -5       12.41       13.61      1.56 o
   6   9  -5       16.20       17.34      1.48 o
   7   9  -5        6.31        4.48      1.38 o
   8   9  -5        1.70       -1.20      1.20 o
   9   9  -5        4.76        3.07      1.32 o
  10   9  -5       31.11       38.10      2.35 o
  11   9  -5        1.62        1.86      1.72 o
   1  10  -5       56.17       61.58      2.85 o
   2  10  -5       82.63       81.78      2.37 o
   3  10  -5       34.89       31.62      1.81 o
   4  10  -5       21.92       19.93      1.87 o
   5  10  -5       25.16       27.74      1.98 o
   6  10  -5       21.16       24.32      2.38 o
   7  10  -5       10.09        7.14      1.84 o
   8  10  -5       10.45       12.42      1.54 o
   9  10  -5       36.38       39.01      2.08 o
  10  10  -5        3.19        2.56      2.30 o
   1  11  -5       44.94       48.09      2.24 o
   2  11  -5       23.87       25.29      2.06 o
   3  11  -5        6.63        6.36      1.81 o
   4  11  -5       13.10       13.37      1.96 o
   5  11  -5        4.20        3.91      1.82 o
   6  11  -5       24.36       27.76      2.15 o
   7  11  -5       42.09       46.00      2.52 o
   8  11  -5       22.77       29.16      1.99 o
   9  11  -5        2.27        3.26      1.76 o
   1  12  -5        9.53       14.06      1.99 o
   2  12  -5        1.58        4.41      2.21 o
   3  12  -5        6.44        4.34      2.09 o
   4  12  -5        1.64       -1.91      1.91 o
   5  12  -5        5.25        5.82      2.16 o
   6  12  -5        7.58        6.89      2.18 o
   7  12  -5        6.82       10.81      2.37 o
   1  13  -5        0.39       -1.63      2.14 o
   2  13  -5        3.48        1.35      2.28 o
   3  13  -5        8.68        8.08      2.41 o
   4  13  -5        0.51       -0.35      2.08 o
   0   0  -4     2394.90     2330.52     75.40 o
   2   0  -4     5538.23     5726.58     57.14 o
   4   0  -4     2262.57     2232.85     26.31 o
   6   0  -4      687.38      628.58     12.70 o
   8   0  -4       30.59       25.16      1.73 o
  10   0  -4      282.96      259.52     12.27 o
  12   0  -4       55.34       55.19      7.19 o
  14   0  -4       28.67       31.78      7.19 o
   0   1  -4     6040.05     5915.01     59.41 o
   1   1  -4     3173.31     3254.43     26.09 o
   2   1  -4     3637.43     3798.83     26.78 o
   3   1  -4     1554.47     1691.37     12.13 o
   4   1  -4      354.88      364.01      3.36 o
   5   1  -4      254.08      274.06      3.23 o
   6   1  -4      200.95      197.36      4.06 o
   7   1  -4       96.72      101.93      2.44 o
   8   1  -4      195.30      217.10      4.06 o
   9   1  -4       54.05       47.77      2.02 o
  10   1  -4      301.28      305.34      5.51 o
  11   1  -4       78.33       71.42      5.07 o
  12   1  -4      160.12      156.96      7.50 o
  13   1  -4       18.30       17.07      9.45 o
  14   1  -4        1.25        4.45      4.17 o
  15   1  -4        3.70        2.98      7.88 o
   0   2  -4     3841.84     3793.38     40.76 o
   1   2  -4     1664.47     1656.30     12.87 o
   2   2  -4     1160.54     1204.04      8.18 o
   3   2  -4     1367.54     1426.02      9.67 o
   4   2  -4     3233.60     3495.67     23.99 o
   5   2  -4       35.50       50.73      0.88 o
   6   2  -4       52.22       48.41      0.91 o
   7   2  -4      115.97      118.21      1.56 o
   8   2  -4       83.44       87.67      2.51 o
   9   2  -4       87.49       84.26      2.75 o
  10   2  -4        7.41        4.98      1.66 o
  11   2  -4       50.99       49.74      2.47 o
  12   2  -4       87.06       83.84      5.76 o
  13   2  -4       15.35       14.78      4.08 o
  14   2  -4        4.35       11.31      4.33 o
  15   2  -4       10.71       10.30      4.81 o
   0   3  -4     5032.06     5038.03     59.16 o
   1   3  -4     1937.60     2036.60     15.86 o
   2   3  -4      535.66      572.59      4.19 o
   3   3  -4      620.73      683.04      5.57 o
   4   3  -4      180.89      180.94      1.60 o
   5   3  -4     1317.12     1416.73     10.03 o
   6   3  -4      149.10      145.96      1.94 o
   7   3  -4      327.40      316.36      3.52 o
   8   3  -4      113.67      103.71      1.68 o
   9   3  -4      119.37      119.03      2.46 o
  10   3  -4       95.69       87.26      3.49 o
  11   3  -4      127.64      121.55      3.80 o
  12   3  -4        0.31        1.99      1.89 o
  13   3  -4        2.26        2.16      3.76 o
  14   3  -4        7.68       15.30      5.45 o
  15   3  -4        0.35        4.87      4.59 o
   0   4  -4     1429.37     1607.67     18.05 o
   1   4  -4      443.11      465.78      4.77 o
   2   4  -4      320.99      315.18      2.69 o
   3   4  -4     2834.96     3068.36     21.90 o
   4   4  -4     2326.00     2464.65     15.65 o
   5   4  -4      151.84      137.75      1.53 o
   6   4  -4      110.83      115.79      1.35 o
   7   4  -4       94.84      101.18      1.91 o
   8   4  -4       31.35       28.67      1.48 o
   9   4  -4       86.77       82.78      1.89 o
  10   4  -4      107.48      106.95      3.37 o
  11   4  -4       66.03       66.97      4.46 o
  12   4  -4       22.78       18.33      2.40 o
  13   4  -4        0.95       -0.99      2.12 o
  14   4  -4        2.98        4.59      5.73 o
   0   5  -4     3980.91     4161.41     45.22 o
   1   5  -4      980.65      955.25      8.02 o
   2   5  -4      588.83      529.69      4.50 o
   3   5  -4       48.52       44.83      1.00 o
   4   5  -4      264.00      278.86      2.52 o
   5   5  -4       16.40       14.67      0.63 o
   6   5  -4      115.77      116.27      2.12 o
   7   5  -4      127.45      129.10      2.05 o
   8   5  -4      223.76      205.86      2.62 o
   9   5  -4       49.56       44.46      1.30 o
  10   5  -4        9.59        9.65      1.23 o
  11   5  -4        2.10        2.40      2.20 o
  12   5  -4        2.35        1.40      2.41 o
  13   5  -4        6.30        3.59      2.61 o
  14   5  -4        4.93       -1.19      3.48 o
   0   6  -4      904.45      894.05     16.49 o
   1   6  -4      380.59      413.50      4.15 o
   2   6  -4      488.27      512.82      4.71 o
   3   6  -4      271.17      279.96      2.75 o
   4   6  -4      220.47      204.25      2.24 o
   5   6  -4      233.70      224.17      2.19 o
   6   6  -4      486.07      468.95      4.12 o
   7   6  -4        8.48        5.92      0.98 o
   8   6  -4       19.22       16.98      1.26 o
   9   6  -4       72.54       67.17      1.81 o
  10   6  -4        0.10       -0.76      1.09 o
  11   6  -4        4.43        3.05      1.61 o
  12   6  -4        6.11        4.58      1.86 o
  13   6  -4        0.22       -0.19      1.88 o
   0   7  -4        0.65       -1.22      1.39 o
   1   7  -4       94.85      109.63      1.94 o
   2   7  -4       43.33       48.60      1.39 o
   3   7  -4       81.22       87.32      1.74 o
   4   7  -4       13.89       10.37      0.94 o
   5   7  -4       50.90       46.02      1.28 o
   6   7  -4       63.48       60.20      1.49 o
   7   7  -4       73.83       77.74      1.97 o
   8   7  -4       24.88       23.30      1.32 o
   9   7  -4       12.79       17.66      1.53 o
  10   7  -4       38.36       47.09      1.73 o
  11   7  -4       13.02       14.17      1.49 o
  12   7  -4       12.58       12.34      1.83 o
  13   7  -4        1.27       -1.94      2.19 o
   0   8  -4      389.65      370.15      5.94 o
   1   8  -4      475.94      449.82      4.98 o
   2   8  -4      381.49      365.13      4.38 o
   3   8  -4      178.34      167.11      2.59 o
   4   8  -4       94.04       81.92      1.85 o
   5   8  -4      138.06      133.58      2.57 o
   6   8  -4       15.74       11.76      1.18 o
   7   8  -4       38.75       44.27      1.57 o
   8   8  -4       48.08       50.56      1.79 o
   9   8  -4       29.21       28.59      2.23 o
  10   8  -4        3.34        2.71      1.51 o
  11   8  -4        1.81        0.18      1.52 o
  12   8  -4       15.87       18.51      1.99 o
   0   9  -4      198.80      200.00      4.85 o
   1   9  -4       20.39       24.18      1.52 o
   2   9  -4       46.38       43.42      1.77 o
   3   9  -4       18.21       15.85      1.44 o
   4   9  -4       64.16       56.59      2.06 o
   5   9  -4       49.13       45.65      1.92 o
   6   9  -4        1.52       -0.41      1.20 o
   7   9  -4       54.80       53.21      2.37 o
   8   9  -4       47.19       47.36      1.74 o
   9   9  -4       39.12       43.53      1.86 o
  10   9  -4        0.20        3.08      2.04 o
  11   9  -4        3.83        3.80      2.10 o
   0  10  -4      221.74      213.61      5.22 o
   1  10  -4       52.70       52.96      2.13 o
   2  10  -4       26.13       21.25      1.70 o
   3  10  -4       43.24       45.90      1.98 o
   4  10  -4       10.46       11.07      1.73 o
   5  10  -4        1.55        3.04      1.62 o
   6  10  -4       49.91       54.44      2.23 o
   7  10  -4       37.36       41.53      2.55 o
   8  10  -4        1.77        2.61      1.23 o
   9  10  -4       10.79       11.68      1.77 o
  10  10  -4        7.83        9.67      2.40 o
   0  11  -4      116.91      118.26      5.55 o
   1  11  -4       50.87       46.61      2.22 o
   2  11  -4       15.59       13.11      1.87 o
   3  11  -4        0.37       -1.55      1.55 o
   4  11  -4        2.12        4.19      1.76 o
   5  11  -4        4.76        3.16      1.79 o
   6  11  -4        6.24        5.35      1.95 o
   7  11  -4        9.24        9.42      1.99 o
   8  11  -4        5.91        8.19      1.68 o
   9  11  -4        4.56        2.81      1.73 o
   0  12  -4       41.20       41.16      3.28 o
   1  12  -4       59.17       62.78      2.56 o
   2  12  -4       25.23       27.62      3.05 o
   3  12  -4       11.23       10.53      2.25 o
   4  12  -4       21.26       20.88      2.24 o
   5  12  -4       15.05       17.01      2.36 o
   6  12  -4        5.88        6.29      2.11 o
   7  12  -4        2.83        5.61      2.10 o
   0  13  -4        6.88        5.51      2.82 o
   1  13  -4       20.03       23.17      2.55 o
   2  13  -4        8.14        7.95      2.63 o
   3  13  -4        8.22       13.65      2.49 o
   4  13  -4       29.31       34.03      2.66 o
   2   0  -3     9388.98     9448.14    100.78 o
   4   0  -3      930.07      948.43     16.16 o
   6   0  -3     1430.62     1553.60     29.78 o
   8   0  -3      115.34      106.08      8.15 o
  10   0  -3       12.63       11.99      4.30 o
  12   0  -3      134.65      123.33      9.27 o
  14   0  -3        6.38        5.98      6.02 o
   1   1  -3     3427.94     3447.54     28.98 o
   2   1  -3    14288.17    14442.36    106.23 o
   3   1  -3      509.85      493.86      3.88 o
   4   1  -3      358.96      327.65      3.40 o
   5   1  -3      916.36      950.53     10.64 o
   6   1  -3      634.42      648.06      9.45 o
   7   1  -3      116.45      108.69      3.71 o
   8   1  -3       17.59       20.16      1.48 o
   9   1  -3       35.20       36.47      1.80 o
  10   1  -3        0.29        0.50      1.26 o
  11   1  -3       17.54       16.63      3.74 o
  12   1  -3        1.75        8.95      3.49 o
  13   1  -3       10.29        8.73      3.87 o
  14   1  -3       35.10       40.91      5.28 o
  15   1  -3        2.17       -2.85      4.19 o
   1   2  -3     2767.27     2740.12     20.09 o
   2   2  -3      271.14      290.25      2.40 o
   3   2  -3      202.02      205.07      1.72 o
   4   2  -3      892.73      945.52      7.21 o
   5   2  -3      273.29      267.02      2.84 o
   6   2  -3      523.89      554.19      5.67 o
   7   2  -3      149.46      181.64      2.25 o
   8   2  -3      224.45      236.41      3.74 o
   9   2  -3       97.19       95.10      3.24 o
  10   2  -3      292.92      276.36      5.40 o
  11   2  -3      240.74      231.50      4.99 o
  12   2  -3        1.50        1.45      3.56 o
  13   2  -3        0.09        7.47      3.94 o
  14   2  -3        6.50        7.16      4.30 o
  15   2  -3        2.30        6.91      4.90 o
   1   3  -3       25.14       30.36      0.72 o
   2   3  -3     1115.53     1103.25      7.63 o
   3   3  -3     1625.98     1789.88     11.38 o
   4   3  -3      343.12      383.81      3.31 o
   5   3  -3     1153.02     1297.90      9.54 o
   6   3  -3      348.02      363.85      3.88 o
   7   3  -3        9.58       10.41      0.75 o
   8   3  -3        6.12        3.62      0.69 o
   9   3  -3       38.90       38.46      1.49 o
  10   3  -3       20.03       17.22      2.02 o
  11   3  -3       32.90       33.66      4.63 o
  12   3  -3        3.88        4.47      1.93 o
  13   3  -3        1.09        0.29      3.93 o
  14   3  -3       12.60       16.49      5.59 o
  15   3  -3        3.57        2.78      4.47 o
   1   4  -3      252.15      242.44      2.63 o
   2   4  -3      851.65      883.89      6.76 o
   3   4  -3      738.10      782.49      5.87 o
   4   4  -3      552.41      584.50      4.12 o
   5   4  -3      621.51      676.06      4.82 o
   6   4  -3      155.95      142.60      1.72 o
   7   4  -3      591.04      563.38      6.67 o
   8   4  -3      329.02      326.41      3.80 o
   9   4  -3      230.40      214.93      3.08 o
  10   4  -3      214.49      201.02      3.62 o
  11   4  -3        4.28        2.26      2.04 o
  12   4  -3        3.98        4.25      2.21 o
  13   4  -3       13.20       11.59      4.97 o
  14   4  -3        2.93       -2.48      3.99 o
   1   5  -3       35.85       40.64      1.12 o
   2   5  -3     1077.45     1084.96      8.27 o
   3   5  -3      260.31      259.05      2.43 o
   4   5  -3      669.09      644.06      4.78 o
   5   5  -3      188.13      177.01      1.86 o
   6   5  -3      143.67      126.89      1.97 o
   7   5  -3      352.92      332.61      3.15 o
   8   5  -3       55.03       47.12      1.44 o
   9   5  -3       45.65       35.25      1.77 o
  10   5  -3       41.77       42.13      1.58 o
  11   5  -3       22.19       22.84      2.77 o
  12   5  -3       24.69       19.88      2.81 o
  13   5  -3        3.37        2.95      2.49 o
  14   5  -3        6.99        2.21      3.67 o
   1   6  -3      103.09       91.00      1.65 o
   2   6  -3       26.20       27.62      1.06 o
   3   6  -3      248.80      277.38      2.80 o
   4   6  -3      185.09      192.47      2.09 o
   5   6  -3      316.06      326.92      2.77 o
   6   6  -3      391.30      369.37      3.44 o
   7   6  -3      581.47      554.40      5.17 o
   8   6  -3      246.17      247.15      3.43 o
   9   6  -3      112.47      104.13      2.29 o
  10   6  -3        5.37        5.51      1.07 o
  11   6  -3        6.13        6.74      1.18 o
  12   6  -3       38.88       36.61      2.33 o
  13   6  -3       17.95       18.02      1.84 o
   1   7  -3       26.76       27.29      1.23 o
   2   7  -3       13.11       10.53      0.98 o
   3   7  -3      238.17      232.93      2.68 o
   4   7  -3      343.78      333.00      3.38 o
   5   7  -3       42.16       40.37      1.88 o
   6   7  -3       44.21       43.86      1.35 o
   7   7  -3       45.02       36.70      1.27 o
   8   7  -3       24.98       24.18      1.27 o
   9   7  -3       27.79       27.48      1.66 o
  10   7  -3        8.61        7.81      1.41 o
  11   7  -3        0.88        0.38      1.30 o
  12   7  -3       11.29       11.11      2.19 o
  13   7  -3       11.37       12.63      2.47 o
   1   8  -3       58.49       50.69      1.71 o
   2   8  -3      344.46      334.01      4.08 o
   3   8  -3       64.08       61.23      1.75 o
   4   8  -3       64.54       63.01      1.67 o
   5   8  -3       11.56       16.74      1.35 o
   6   8  -3       53.51       50.95      1.66 o
   7   8  -3        9.91        9.14      1.10 o
   8   8  -3       23.02       18.35      1.62 o
   9   8  -3       15.08       16.27      1.79 o
  10   8  -3       11.36        8.85      1.58 o
  11   8  -3        4.54        2.39      1.35 o
  12   8  -3       24.33       24.89      1.94 o
   1   9  -3        9.91        6.08      1.31 o
   2   9  -3       18.54       16.72      1.41 o
   3   9  -3       37.79       35.87      2.03 o
   4   9  -3      175.16      167.33      3.03 o
   5   9  -3       35.88       33.66      1.68 o
   6   9  -3       66.21       63.14      1.91 o
   7   9  -3        4.04        4.71      1.34 o
   8   9  -3       11.80       10.83      2.13 o
   9   9  -3        2.96        2.32      1.39 o
  10   9  -3       55.00       60.01      3.28 o
  11   9  -3        0.21        0.16      1.90 o
   1  10  -3       66.37       61.38      2.21 o
   2  10  -3       54.23       55.28      2.14 o
   3  10  -3      124.11      120.57      2.76 o
   4  10  -3       10.51        7.22      1.66 o
   5  10  -3       17.34       19.41      1.93 o
   6  10  -3        6.97        6.90      1.60 o
   7  10  -3        0.10       -1.41      1.41 o
   8  10  -3       21.06       20.25      1.42 o
   9  10  -3       52.50       54.97      2.22 o
  10  10  -3        0.18        0.86      2.23 o
   1  11  -3       49.14       48.16      2.24 o
   2  11  -3        2.64       -0.16      1.63 o
   3  11  -3       41.83       42.67      2.22 o
   4  11  -3       13.80       11.96      1.90 o
   5  11  -3       22.40       22.33      2.07 o
   6  11  -3       14.07       13.47      2.12 o
   7  11  -3       19.24       13.68      1.97 o
   8  11  -3        2.72        0.43      1.54 o
   9  11  -3        8.06        5.77      1.78 o
   1  12  -3        7.98        7.91      1.90 o
   2  12  -3        4.70        7.52      2.09 o
   3  12  -3        0.49        1.53      1.93 o
   4  12  -3        7.36        5.80      2.02 o
   5  12  -3        1.92        2.36      2.07 o
   6  12  -3        1.32        2.67      2.14 o
   7  12  -3        5.39        3.76      2.09 o
   1  13  -3       17.63       22.30      2.48 o
   2  13  -3        9.35       14.76      2.52 o
   3  13  -3        0.18       -0.05      2.22 o
   4  13  -3        6.02        2.27      2.18 o
   5  13  -3        4.09        6.12      2.76 o
   2   0  -2    42060.97    40635.52   1062.67 o
   4   0  -2     2627.02     2676.69     71.69 o
   6   0  -2     1349.74     1460.32     41.17 o
   8   0  -2       95.95       89.84      2.93 o
  10   0  -2       30.41       29.50      4.92 o
  12   0  -2      138.82      149.19     10.40 o
  14   0  -2       68.47       75.02      8.98 o
   0   1  -2     4462.46     3381.56     90.78 o
   1   1  -2      105.90       87.44      1.82 o
   2   1  -2     2817.27     2895.93     21.51 o
   3   1  -2     1935.32     1971.66     16.00 o
   4   1  -2      590.81      629.42      6.19 o
   5   1  -2      989.99     1023.28     12.00 o
   6   1  -2       30.08       28.04      1.36 o
   7   1  -2       31.84       39.74      2.61 o
   8   1  -2      125.76      108.86      2.60 o
   9   1  -2       38.19       35.64      1.70 o
  10   1  -2       80.87       78.86      3.12 o
  11   1  -2      100.58       91.65     10.28 o
  12   1  -2      201.77      200.18     10.65 o
  13   1  -2       36.56       32.32      4.57 o
  14   1  -2        2.22        3.29      4.04 o
  15   1  -2       11.51        9.95      8.01 o
   0   2  -2    13753.25    13896.48    150.17 o
   1   2  -2    17919.46    17794.28    134.51 o
   2   2  -2    13152.57    12901.55     87.81 o
   3   2  -2     2841.48     2927.20     19.59 o
   4   2  -2      817.98      797.47      6.17 o
   5   2  -2      254.14      263.42      2.59 o
   6   2  -2      220.88      230.92      2.73 o
   7   2  -2       45.38       50.41      1.56 o
   8   2  -2      148.59      138.84      3.27 o
   9   2  -2       70.86       72.78      3.37 o
  10   2  -2       20.84       14.62      1.75 o
  11   2  -2      165.02      168.28      4.05 o
  12   2  -2        9.15        6.68      3.64 o
  13   2  -2        8.75        3.63      3.93 o
  14   2  -2       20.95       24.09      4.89 o
  15   2  -2        7.76       16.50      5.04 o
   0   3  -2      963.21     1025.59     12.57 o
   1   3  -2     2808.40     2820.29     20.62 o
   2   3  -2     1311.97     1298.15      8.88 o
   3   3  -2     2799.47     2891.35     18.17 o
   4   3  -2      325.55      335.98      2.66 o
   5   3  -2      643.18      604.86      4.69 o
   6   3  -2      466.96      533.85      5.34 o
   7   3  -2       40.27       40.90      1.19 o
   8   3  -2      191.69      184.15      2.32 o
   9   3  -2       68.66       69.12      2.07 o
  10   3  -2       76.37       77.20      3.01 o
  11   3  -2      161.03      162.52      4.41 o
  12   3  -2       41.74       46.39      4.40 o
  13   3  -2       10.95       11.71      4.21 o
  14   3  -2       26.78       30.75      5.09 o
  15   3  -2        2.76        4.46      4.55 o
   0   4  -2     1918.46     1995.44     21.99 o
   1   4  -2      515.89      568.51      6.27 o
   2   4  -2     1045.32     1236.99      8.85 o
   3   4  -2     2705.72     2890.64     19.89 o
   4   4  -2      120.30      117.87      1.28 o
   5   4  -2     1080.29     1015.79      6.98 o
   6   4  -2       94.65       86.78      1.52 o
   7   4  -2      359.54      381.58      4.00 o
   8   4  -2      335.52      322.64      3.76 o
   9   4  -2       35.53       33.99      1.29 o
  10   4  -2       76.24       71.58      2.19 o
  11   4  -2       23.52       26.60      2.35 o
  12   4  -2       66.72       65.58      3.90 o
  13   4  -2        9.61       10.40      2.46 o
  14   4  -2        0.92        2.34      4.31 o
   0   5  -2      200.31      205.45      4.06 o
   1   5  -2      950.73     1010.48      8.80 o
   2   5  -2      901.09      995.93      7.41 o
   3   5  -2      115.36      118.65      1.60 o
   4   5  -2      632.79      622.90      4.52 o
   5   5  -2       23.20       19.32      1.19 o
   6   5  -2     1233.67     1243.38      9.04 o
   7   5  -2      564.62      541.85      4.83 o
   8   5  -2      126.14      122.03      2.32 o
   9   5  -2       83.02       75.43      2.04 o
  10   5  -2        4.35        3.86      1.12 o
  11   5  -2        8.97       10.05      2.26 o
  12   5  -2        4.26        4.06      2.26 o
  13   5  -2        9.38        9.38      2.69 o
  14   5  -2        7.48       10.58      3.85 o
   0   6  -2      168.54      158.07      4.85 o
   1   6  -2       29.41       36.75      1.13 o
   2   6  -2      121.68      137.18      1.95 o
   3   6  -2      286.23      305.75      2.90 o
   4   6  -2      292.40      288.16      2.67 o
   5   6  -2      283.20      283.37      2.79 o
   6   6  -2      186.97      194.16      2.28 o
   7   6  -2       47.77       40.83      1.69 o
   8   6  -2       17.20       15.56      1.27 o
   9   6  -2        2.69        1.33      0.97 o
  10   6  -2        8.32        7.77      1.11 o
  11   6  -2       12.10       11.56      1.16 o
  12   6  -2        3.95        2.87      1.50 o
  13   6  -2       15.68       13.98      1.85 o
   0   7  -2      864.55      900.82     11.30 o
   1   7  -2        6.88        3.06      0.88 o
   2   7  -2        1.76       -0.37      0.79 o
   3   7  -2       21.13       23.67      1.07 o
   4   7  -2       82.48       71.75      1.60 o
   5   7  -2        0.57        0.91      0.91 o
   6   7  -2       33.01       34.44      1.24 o
   7   7  -2      173.08      171.53      2.76 o
   8   7  -2      133.48      116.75      2.62 o
   9   7  -2      135.37      136.75      2.91 o
  10   7  -2       35.54       35.91      1.72 o
  11   7  -2        6.02        3.60      1.65 o
  12   7  -2       28.58       27.50      1.98 o
  13   7  -2        1.14        2.20      2.25 o
   0   8  -2       26.06       28.37      1.94 o
   1   8  -2      187.67      155.67      2.67 o
   2   8  -2       36.37       30.71      1.41 o
   3   8  -2       71.31       69.77      2.06 o
   4   8  -2       79.66       81.32      1.80 o
   5   8  -2      240.44      229.48      3.30 o
   6   8  -2       41.45       33.31      1.48 o
   7   8  -2       30.10       25.72      1.32 o
   8   8  -2       26.18       20.75      1.55 o
   9   8  -2       22.00       24.75      2.71 o
  10   8  -2       13.48       11.52      1.62 o
  11   8  -2       19.30       19.94      1.51 o
  12   8  -2        1.45        5.74      1.82 o
   0   9  -2      136.63      126.37      3.82 o
   1   9  -2       21.64       23.79      1.65 o
   2   9  -2        0.52       -1.04      1.18 o
   3   9  -2       72.18       70.93      1.99 o
   4   9  -2       36.70       34.65      1.74 o
   5   9  -2       34.57       37.99      1.72 o
   6   9  -2        4.72        5.29      1.27 o
   7   9  -2        6.60        3.74      1.21 o
   8   9  -2       54.38       55.30      2.11 o
   9   9  -2       25.91       23.34      2.79 o
  10   9  -2       10.95       11.95      2.24 o
  11   9  -2       35.32       46.22      2.52 o
   0  10  -2      145.82      139.06      4.28 o
   1  10  -2       24.31       22.50      1.71 o
   2  10  -2       37.88       34.24      1.83 o
   3  10  -2       40.01       40.16      1.92 o
   4  10  -2       19.87       18.82      1.85 o
   5  10  -2       22.21       20.95      2.39 o
   6  10  -2       30.26       34.60      2.29 o
   7  10  -2       10.42       11.07      1.59 o
   8  10  -2       21.73       25.95      1.45 o
   9  10  -2        6.14        4.56      1.55 o
  10  10  -2       15.82       18.80      2.56 o
   0  11  -2      198.04      203.54      5.45 o
   1  11  -2       19.63       14.59      1.76 o
   2  11  -2        1.29        0.09      1.56 o
   3  11  -2        5.20        2.94      1.66 o
   4  11  -2       25.15       25.06      2.11 o
   5  11  -2        4.39        2.20      1.74 o
   6  11  -2       10.83       10.65      1.89 o
   7  11  -2        2.86        0.92      1.78 o
   8  11  -2        0.48       -0.36      1.60 o
   9  11  -2        8.86        8.18      1.80 o
   0  12  -2        5.68        3.24      2.80 o
   1  12  -2        2.56        4.53      1.81 o
   2  12  -2       55.74       57.41      2.89 o
   3  12  -2        8.09        7.49      2.02 o
   4  12  -2        5.50        2.76      2.06 o
   5  12  -2       11.50       10.62      2.22 o
   6  12  -2        4.56        3.22      2.13 o
   7  12  -2        8.39        4.74      2.12 o
   0  13  -2        0.53        1.01      2.71 o
   1  13  -2       35.32       36.86      2.74 o
   2  13  -2        7.13        5.39      2.35 o
   3  13  -2        4.56        3.72      2.27 o
   4  13  -2        5.29        7.31      2.28 o
   5  13  -2        2.42        1.72      2.28 o
   2   0  -1     5924.36     6040.03    152.77 o
   4   0  -1      216.00      217.95      5.06 o
   6   0  -1      431.08      423.38     14.27 o
   8   0  -1      520.83      510.54     17.48 o
  10   0  -1       88.39       85.99      7.31 o
  12   0  -1      100.26      111.03      8.82 o
  14   0  -1       45.90       53.72      8.29 o
   1   1  -1      638.67      586.61     16.72 o
   2   1  -1    16512.47    16347.82    130.72 o
   3   1  -1     4573.09     4664.80     47.10 o
   4   1  -1      754.05      801.47      8.31 o
   5   1  -1      177.56      194.26      2.93 o
   6   1  -1        8.30       17.22      1.29 o
   7   1  -1      136.16      142.80      2.88 o
   8   1  -1      179.24      193.77      4.37 o
   9   1  -1       19.44       20.29      2.13 o
  10   1  -1       26.50       24.98      1.59 o
  11   1  -1      128.28      121.98      6.39 o
  12   1  -1        8.35       12.18      3.87 o
  13   1  -1       58.99       49.36      5.05 o
  14   1  -1       47.08       60.25      5.95 o
  15   1  -1        1.63        1.78      8.68 o
   1   2  -1    27919.40    27792.65    202.81 o
   2   2  -1    17743.33    17982.88    121.34 o
   3   2  -1     2791.46     2793.68     19.31 o
   4   2  -1     1571.50     1529.61     13.11 o
   5   2  -1     1136.89     1173.12     10.64 o
   6   2  -1      639.98      646.13      6.50 o
   7   2  -1      156.84      167.01      2.68 o
   8   2  -1       94.44       96.05      2.92 o
   9   2  -1       14.87       18.47      1.76 o
  10   2  -1      349.49      317.98      6.08 o
  11   2  -1        2.63        3.58      1.59 o
  12   2  -1       24.82       18.99      4.87 o
  13   2  -1       33.15       42.85     10.42 o
  14   2  -1       12.27       10.70      8.23 o
  15   2  -1        2.23        2.38      4.52 o
   1   3  -1     4464.69     4570.08     34.66 o
   2   3  -1      891.57      928.88      6.67 o
   3   3  -1      128.27      122.11      1.14 o
   4   3  -1      283.09      334.01      3.16 o
   5   3  -1     1760.22     1848.17     13.39 o
   6   3  -1       10.37       15.10      0.81 o
   7   3  -1      277.65      275.04      3.45 o
   8   3  -1       48.38       54.82      1.22 o
   9   3  -1        5.18        4.62      0.97 o
  10   3  -1      108.82       96.08      3.30 o
  11   3  -1       10.42        7.98      1.93 o
  12   3  -1       56.37       65.31      2.93 o
  13   3  -1       37.39       36.90      9.13 o
  14   3  -1       13.29       11.68      4.48 o
  15   3  -1        0.66       -0.07      4.56 o
   1   4  -1      532.95      487.48      4.75 o
   2   4  -1      135.58      129.71      1.89 o
   3   4  -1      109.14       64.67      1.36 o
   4   4  -1     1091.94     1096.87      7.23 o
   5   4  -1      501.21      460.69      3.35 o
   6   4  -1      122.79      114.78      1.47 o
   7   4  -1       17.23       10.14      0.98 o
   8   4  -1       21.89       12.65      1.05 o
   9   4  -1       78.31       70.29      2.22 o
  10   4  -1       39.51       35.83      1.73 o
  11   4  -1        3.80        2.79      1.91 o
  12   4  -1       35.42       36.18      2.71 o
  13   4  -1       27.54       31.06      2.67 o
  14   4  -1        6.02        4.55      4.53 o
   1   5  -1     1377.07     1343.62     10.91 o
   2   5  -1      345.86      337.87      3.08 o
   3   5  -1      446.84      471.04      3.69 o
   4   5  -1      286.27      328.80      2.84 o
   5   5  -1     1184.67     1284.85      9.15 o
   6   5  -1      165.19      142.62      2.32 o
   7   5  -1      139.05      148.23      2.10 o
   8   5  -1      290.11      288.99      3.76 o
   9   5  -1       24.75       19.97      1.09 o
  10   5  -1       11.86       10.31      1.22 o
  11   5  -1       17.35       14.89      2.31 o
  12   5  -1       47.29       49.40      3.14 o
  13   5  -1        0.35       -0.04      2.31 o
  14   5  -1       23.89       29.07      5.80 o
   1   6  -1      456.96      472.91      4.37 o
   2   6  -1      373.39      355.68      3.68 o
   3   6  -1      177.74      172.73      2.03 o
   4   6  -1      111.04      123.27      1.66 o
   5   6  -1     1419.90     1396.27      9.40 o
   6   6  -1      423.91      395.80      3.44 o
   7   6  -1      766.97      733.00      6.51 o
   8   6  -1       81.07       74.72      1.95 o
   9   6  -1       21.06       17.31      1.28 o
  10   6  -1       40.24       36.38      1.93 o
  11   6  -1        3.01        2.47      1.06 o
  12   6  -1       12.12        9.68      1.90 o
  13   6  -1       11.42       12.63      1.86 o
   1   7  -1      105.70      111.63      2.01 o
   2   7  -1       55.25       58.21      1.38 o
   3   7  -1      112.02      101.01      1.81 o
   4   7  -1      615.35      607.83      5.17 o
   5   7  -1       24.94       23.33      1.21 o
   6   7  -1       91.71       91.59      1.83 o
   7   7  -1      113.75      109.87      1.82 o
   8   7  -1       41.88       42.11      1.43 o
   9   7  -1       16.73       16.28      1.69 o
  10   7  -1       15.20       13.42      1.34 o
  11   7  -1        9.67       10.42      1.43 o
  12   7  -1        2.25        2.06      2.64 o
  13   7  -1        2.22        3.28      2.72 o
   1   8  -1       68.39       63.72      1.91 o
   2   8  -1       63.58       52.81      1.66 o
   3   8  -1       42.23       32.73      1.37 o
   4   8  -1      149.60      149.87      2.24 o
   5   8  -1       15.30       15.71      1.35 o
   6   8  -1      392.97      375.76      4.26 o
   7   8  -1       28.21       27.77      1.33 o
   8   8  -1       44.17       38.25      1.75 o
   9   8  -1       19.05       18.26      2.40 o
  10   8  -1       16.82       19.73      1.94 o
  11   8  -1       14.25       14.88      1.87 o
  12   8  -1       19.56       20.02      2.04 o
   1   9  -1      160.59      151.52      2.77 o
   2   9  -1       34.87       33.44      1.62 o
   3   9  -1      344.07      327.04      4.10 o
   4   9  -1       99.02       97.09      2.64 o
   5   9  -1       30.15       29.06      1.63 o
   6   9  -1       52.67       52.46      1.79 o
   7   9  -1        7.17        7.58      1.26 o
   8   9  -1       19.68       18.59      1.68 o
   9   9  -1       15.08       10.15      1.55 o
  10   9  -1       14.47       19.15      2.32 o
  11   9  -1       17.36       23.76      2.23 o
   1  10  -1       31.01       32.87      1.83 o
   2  10  -1      158.43      161.91      3.06 o
   3  10  -1      120.71      116.69      2.79 o
   4  10  -1        5.66        6.49      1.67 o
   5  10  -1       13.55       14.14      1.75 o
   6  10  -1        6.73        5.66      1.58 o
   7  10  -1        9.19        5.70      1.53 o
   8  10  -1        8.02        9.25      1.43 o
   9  10  -1       47.38       44.21      2.05 o
  10  10  -1       17.01       21.86      2.59 o
   1  11  -1        1.68       -1.43      1.52 o
   2  11  -1       56.96       56.60      2.34 o
   3  11  -1       21.61       22.97      1.90 o
   4  11  -1        9.67       12.44      1.88 o
   5  11  -1        7.58        3.64      2.06 o
   6  11  -1        7.80        9.86      1.91 o
   7  11  -1        2.92       -0.03      1.74 o
   8  11  -1       10.12        9.85      1.63 o
   9  11  -1        4.01        5.45      2.32 o
   1  12  -1        8.07        4.42      2.18 o
   2  12  -1        9.46        8.33      2.09 o
   3  12  -1       18.52       20.86      2.22 o
   4  12  -1        0.94       -0.09      2.25 o
   5  12  -1       16.78       14.95      2.27 o
   6  12  -1        4.65        3.99      2.34 o
   7  12  -1        1.80        0.66      2.00 o
   1  13  -1        6.74        7.60      2.31 o
   2  13  -1       21.12       18.05      3.63 o
   3  13  -1        2.26        0.38      2.24 o
   4  13  -1        5.90        6.96      2.23 o
   5  13  -1        5.05        1.12      2.34 o
   2   0   0      146.84      162.39      4.92 o
   4   0   0     3154.57     3125.31     68.38 o
   6   0   0        0.97       -0.33      2.11 o
   8   0   0       12.31       10.36      1.31 o
  10   0   0       24.23       17.07      4.39 o
  12   0   0      113.49       88.06      8.13 o
  14   0   0       60.33       83.59      9.39 o
   1   1   0     2014.86     1851.24     33.11 o
   2   1   0      925.79      910.83      7.92 o
   3   1   0     3104.74     3247.55     30.63 o
   4   1   0     2217.21     2250.98     22.66 o
   5   1   0      938.98     1003.86     11.23 o
   6   1   0       64.08       89.28      1.80 o
   7   1   0       32.26       38.18      1.51 o
   8   1   0      221.15      225.07      4.10 o
   9   1   0      126.31      124.38      4.63 o
  10   1   0      150.73      152.71      3.43 o
  11   1   0       16.60       16.23      3.47 o
  12   1   0        2.39        1.34      3.27 o
  13   1   0        2.78        6.93      7.23 o
  14   1   0       29.17       37.07      7.09 o
  15   1   0        4.22        8.19      4.51 o
   0   2   0     2534.52     2702.61     32.07 o
   1   2   0    37697.82    37712.21    284.62 o
   2   2   0        1.10       -0.95      0.95 o
   3   2   0     2890.72     3132.63     21.00 o
   4   2   0        0.82        0.32      1.11 o
   5   2   0      939.43     1061.20      9.18 o
   6   2   0     1210.96     1285.55     12.38 o
   7   2   0      471.54      497.36      6.12 o
   8   2   0       74.52       73.11      2.07 o
   9   2   0       56.77       51.72      2.22 o
  10   2   0        5.01        5.74      1.54 o
  11   2   0       59.62       53.13      2.46 o
  12   2   0       16.98       14.69      6.51 o
  13   2   0       27.51       31.39      5.20 o
  14   2   0        3.38        7.79      4.41 o
  15   2   0        3.71        4.49      4.28 o
   0   3   0     5989.45     6252.08     73.02 o
   1   3   0     1076.67     1121.49      8.91 o
   2   3   0     2673.88     2620.17     17.46 o
   3   3   0        2.28        0.11      0.67 o
   4   3   0    11354.91    11996.19     77.04 o
   5   3   0      193.40      226.13      2.28 o
   6   3   0        4.37        2.80      0.63 o
   7   3   0       13.86       12.67      0.83 o
   8   3   0       71.47       60.88      1.44 o
   9   3   0      102.82      106.47      2.15 o
  10   3   0      126.45      118.98      3.64 o
  11   3   0       11.63        5.85      2.07 o
  12   3   0       36.00       37.56      4.01 o
  13   3   0        0.17        1.31      3.58 o
  14   3   0        2.80        6.11      4.07 o
  15   3   0        6.65        9.33      5.87 o
   0   4   0      601.99      535.41      7.27 o
   1   4   0     3058.32     3132.71     26.32 o
   2   4   0      187.81      177.07      1.81 o
   3   4   0     9018.80     9767.44     62.07 o
   4   4   0      941.99      931.67      6.41 o
   5   4   0      193.56      207.32      2.09 o
   6   4   0      764.01      782.72      6.36 o
   7   4   0       48.42       54.07      1.50 o
   8   4   0      172.66      185.60      2.79 o
   9   4   0       15.49       15.16      0.98 o
  10   4   0      248.55      235.87      3.95 o
  11   4   0        0.04        0.41      1.89 o
  12   4   0        0.09       -1.24      1.99 o
  13   4   0       11.21       16.67      2.45 o
  14   4   0        2.92        5.12      6.55 o
   0   5   0       21.10       15.41      1.14 o
   1   5   0      448.37      430.23      4.51 o
   2   5   0       30.85       31.90      1.28 o
   3   5   0      711.26      742.23      5.77 o
   4   5   0      313.33      271.47      2.43 o
   5   5   0       14.33       19.81      0.82 o
   6   5   0     2081.68     1957.38     13.42 o
   7   5   0       48.32       55.76      2.15 o
   8   5   0      140.47      111.07      1.86 o
   9   5   0       77.82       69.40      1.66 o
  10   5   0       11.58       14.72      1.20 o
  11   5   0       19.38       20.73      2.45 o
  12   5   0       23.21       27.00      2.74 o
  13   5   0       53.19       59.11      3.48 o
  14   5   0       12.15       11.48      6.25 o
   0   6   0      238.86      236.12      3.92 o
   1   6   0        0.22       -0.72      0.72 o
   2   6   0      127.67      127.70      1.83 o
   3   6   0      182.37      176.09      2.12 o
   4   6   0       43.82       49.24      1.33 o
   5   6   0       13.42       17.99      1.15 o
   6   6   0       14.00       10.40      0.97 o
   7   6   0        6.75        0.24      1.07 o
   8   6   0      112.54       95.88      1.98 o
   9   6   0       16.02       17.64      1.14 o
  10   6   0        1.86        4.05      1.05 o
  11   6   0        9.29        6.91      1.09 o
  12   6   0        4.62        4.15      1.57 o
  13   6   0       10.70        9.93      1.72 o
   0   7   0      377.33      406.94      6.02 o
   1   7   0       87.54       87.80      1.75 o
   2   7   0       54.63       59.56      1.46 o
   3   7   0       45.51       57.85      1.62 o
   4   7   0       69.54       63.15      1.80 o
   5   7   0        7.76        5.36      1.03 o
   6   7   0      101.60       93.24      1.76 o
   7   7   0      475.42      464.16      4.45 o
   8   7   0       78.81       73.13      1.78 o
   9   7   0      161.42      167.40      3.18 o
  10   7   0       22.97       19.39      1.41 o
  11   7   0        8.74       13.04      1.47 o
  12   7   0       59.96       66.56      3.33 o
  13   7   0        0.28       -2.41      2.80 o
   0   8   0        3.04       -0.56      1.39 o
   1   8   0      122.95      109.02      2.70 o
   2   8   0      118.85      108.74      2.35 o
   3   8   0      279.13      283.35      3.39 o
   4   8   0       27.13       29.74      1.25 o
   5   8   0      187.74      173.09      2.84 o
   6   8   0        2.63        2.36      1.17 o
   7   8   0        3.20        7.63      1.22 o
   8   8   0       25.39       17.08      1.47 o
   9   8   0        4.08        6.26      1.68 o
  10   8   0        6.24        4.60      1.68 o
  11   8   0        2.64        0.73      2.60 o
  12   8   0        0.08        1.39      2.76 o
   0   9   0      113.56      116.89      3.68 o
   1   9   0        0.06       -1.02      1.17 o
   2   9   0        8.01        9.52      1.32 o
   3   9   0       34.33       32.33      1.56 o
   4   9   0        9.20        7.52      1.38 o
   5   9   0        5.04        2.56      1.26 o
   6   9   0       15.33       12.89      1.36 o
   7   9   0       44.48       40.08      1.61 o
   8   9   0       58.04       53.13      2.09 o
   9   9   0        0.00       -2.14      2.14 o
  10   9   0       44.57       40.78      2.66 o
  11   9   0       75.93       76.68      2.92 o
   0  10   0        9.90        5.53      2.10 o
   1  10   0       32.78       35.16      1.86 o
   2  10   0       10.14        7.14      1.73 o
   3  10   0       43.00       40.08      1.77 o
   4  10   0       70.45       69.73      2.90 o
   5  10   0       11.49       10.61      1.69 o
   6  10   0        7.24        3.88      1.62 o
   7  10   0        0.19       -1.39      1.39 o
   8  10   0       47.17       53.16      1.94 o
   9  10   0        0.18       -0.84      1.57 o
  10  10   0        8.02        5.70      2.30 o
   0  11   0       18.38       14.09      2.57 o
   1  11   0       19.89       15.73      1.99 o
   2  11   0       11.26       11.92      1.55 o
   3  11   0        7.15        5.92      1.67 o
   4  11   0       20.18       20.71      2.03 o
   5  11   0        0.07       -0.48      1.73 o
   6  11   0        3.52        1.62      1.88 o
   7  11   0        4.65       -1.19      1.57 o
   8  11   0        0.24        0.37      1.48 o
   9  11   0       11.97       13.03      2.06 o
   0  12   0       46.34       42.99      3.32 o
   1  12   0       23.62       19.21      2.06 o
   2  12   0       15.64       13.14      2.18 o
   3  12   0        8.71        8.60      2.04 o
   4  12   0        1.30       -1.83      1.83 o
   5  12   0        0.41       -0.93      2.00 o
   6  12   0        0.69       -1.69      1.97 o
   7  12   0        4.12        4.01      2.09 o
   0  13   0        1.10        0.51      2.60 o
   1  13   0       17.01       17.87      2.49 o
   2  13   0        1.31        2.68      2.45 o
   3  13   0        8.75        9.28      2.45 o
   4  13   0        0.12       -2.21      2.21 o
   5  13   0        1.96       -0.99      2.23 o
   2   0   1     5925.86     5687.59    110.30 o
   4   0   1      215.95      209.79      3.77 o
   6   0   1      431.30      433.69      9.06 o
   8   0   1      520.59      515.67     10.93 o
  10   0   1       88.44       95.41      6.45 o
  12   0   1      100.21       89.45      8.21 o
  14   0   1       45.90       52.47      8.25 o
   1   1   1      639.57      564.21     18.21 o
   2   1   1    16499.84    15964.24    135.67 o
   3   1   1     4573.05     4701.26     43.96 o
   4   1   1      755.07      799.88      7.76 o
   5   1   1      177.54      197.53      3.01 o
   6   1   1        8.29       16.96      0.83 o
   7   1   1      136.04      146.14      3.33 o
   8   1   1      179.14      201.90      3.82 o
   9   1   1       19.50       20.93      2.14 o
  10   1   1       26.53       25.19      1.64 o
  11   1   1      128.38      112.08      3.92 o
  12   1   1        8.29       10.52      3.74 o
  13   1   1       58.99       51.16      5.14 o
  14   1   1       47.09       48.47      5.61 o
  15   1   1        1.62        3.98      4.28 o
   1   2   1    27906.80    28267.80    233.67 o
   2   2   1    17729.32    17804.04    117.42 o
   3   2   1     2794.42     2791.72     18.76 o
   4   2   1     1573.95     1537.08     13.12 o
   5   2   1     1137.13     1166.83     10.65 o
   6   2   1      640.15      639.64      6.52 o
   7   2   1      156.53      170.07      2.70 o
   8   2   1       94.45       95.53      2.04 o
   9   2   1       14.86       17.70      1.20 o
  10   2   1      349.50      324.32      6.00 o
  11   2   1        2.63        0.05      2.13 o
  12   2   1       24.83       20.49      4.13 o
  13   2   1       33.19       40.42      5.49 o
  14   2   1       12.25       12.57      4.49 o
  15   2   1        2.22       11.30      4.68 o
   1   3   1     4465.37     4581.67     34.81 o
   2   3   1      890.98      926.89      6.59 o
   3   3   1      128.34      123.34      1.31 o
   4   3   1      282.48      328.83      2.96 o
   5   3   1     1759.83     1852.36     14.47 o
   6   3   1       10.35       15.92      0.80 o
   7   3   1      277.59      270.24      3.30 o
   8   3   1       48.38       55.31      1.33 o
   9   3   1        5.18        4.41      0.96 o
  10   3   1      108.90       95.43      3.28 o
  11   3   1       10.40        8.49      1.93 o
  12   3   1       56.51       60.81      3.42 o
  13   3   1       37.41       48.01     11.10 o
  14   3   1       13.31       11.99      4.71 o
  15   3   1        0.66        4.17      7.23 o
   1   4   1      532.45      489.19      4.54 o
   2   4   1      135.76      127.17      1.70 o
   3   4   1      109.36       68.60      1.32 o
   4   4   1     1091.80     1092.87      7.69 o
   5   4   1      501.44      463.25      3.28 o
   6   4   1      122.42      114.94      1.58 o
   7   4   1       17.34       13.23      0.96 o
   8   4   1       21.87       13.86      1.11 o
   9   4   1       78.27       67.69      1.56 o
  10   4   1       39.47       37.88      2.12 o
  11   4   1        3.80        2.28      1.97 o
  12   4   1       35.49       36.59      2.74 o
  13   4   1       27.53       28.98      2.69 o
  14   4   1        6.03       -1.36      4.15 o
   1   5   1     1377.45     1342.45     10.91 o
   2   5   1      345.33      345.34      3.19 o
   3   5   1      445.58      470.70      3.81 o
   4   5   1      285.89      329.16      2.79 o
   5   5   1     1184.12     1289.63      8.58 o
   6   5   1      165.37      145.15      3.10 o
   7   5   1      139.05      150.20      2.11 o
   8   5   1      290.11      285.79      3.90 o
   9   5   1       24.75       20.76      1.25 o
  10   5   1       11.89       11.63      1.16 o
  11   5   1       17.35       13.43      1.97 o
  12   5   1       47.29       45.19      3.13 o
  13   5   1        0.36       -0.46      2.23 o
  14   5   1       23.90       17.30      3.61 o
   1   6   1      456.38      464.22      4.36 o
   2   6   1      373.60      364.25      3.90 o
   3   6   1      178.34      170.11      2.04 o
   4   6   1      110.73      124.51      1.77 o
   5   6   1     1419.72     1394.98     10.37 o
   6   6   1      423.79      387.05      3.31 o
   7   6   1      767.39      734.55      6.21 o
   8   6   1       81.02       73.62      1.87 o
   9   6   1       21.16       17.38      1.13 o
  10   6   1       40.30       37.80      1.41 o
  11   6   1        2.95        2.14      0.98 o
  12   6   1       12.08        8.96      1.64 o
  13   6   1       11.40        8.11      1.72 o
   1   7   1      105.80      112.66      1.94 o
   2   7   1       55.14       56.66      1.39 o
   3   7   1      112.07      102.07      1.79 o
   4   7   1      615.67      608.23      6.26 o
   5   7   1       24.97       25.19      1.31 o
   6   7   1       91.70       87.68      1.79 o
   7   7   1      113.89      108.82      2.08 o
   8   7   1       41.88       43.87      1.49 o
   9   7   1       16.74       14.49      1.70 o
  10   7   1       15.20       13.74      1.35 o
  11   7   1        9.67        7.88      1.42 o
  12   7   1        2.22        6.41      2.30 o
  13   7   1        2.22        2.45      2.26 o
   1   8   1       68.48       63.55      2.05 o
   2   8   1       63.68       54.51      1.66 o
   3   8   1       42.19       33.22      1.34 o
   4   8   1      149.74      149.62      2.34 o
   5   8   1       15.32       12.52      1.32 o
   6   8   1      392.95      377.60      4.06 o
   7   8   1       28.22       27.42      1.84 o
   8   8   1       44.20       39.55      1.75 o
   9   8   1       18.95       16.05      1.87 o
  10   8   1       16.80       19.69      2.02 o
  11   8   1       14.27       14.74      1.88 o
  12   8   1       19.54       21.28      2.04 o
   1   9   1      160.64      150.39      2.78 o
   2   9   1       34.91       32.82      1.60 o
   3   9   1      344.01      330.69      4.04 o
   4   9   1       99.10       94.61      2.32 o
   5   9   1       30.04       30.18      1.61 o
   6   9   1       52.92       56.15      1.86 o
   7   9   1        7.18        7.87      1.26 o
   8   9   1       19.74       16.84      1.72 o
   9   9   1       15.08        9.41      2.14 o
  10   9   1       14.42       18.25      2.31 o
  11   9   1       17.36       26.63      2.28 o
   1  10   1       31.02       30.11      1.81 o
   2  10   1      158.37      160.72      2.92 o
   3  10   1      120.70      116.63      2.66 o
   4  10   1        5.65        4.66      1.60 o
   5  10   1       13.53       14.16      1.70 o
   6  10   1        6.74        4.89      1.53 o
   7  10   1        9.14        3.90      1.51 o
   8  10   1        8.06        7.90      1.36 o
   9  10   1       47.39       43.28      2.01 o
  10  10   1       17.02       15.70      2.50 o
   1  11   1        1.67       -1.53      1.53 o
   2  11   1       57.07       54.48      2.41 o
   3  11   1       21.59       24.58      2.71 o
   4  11   1        9.65       12.79      2.13 o
   5  11   1        7.65        4.90      1.80 o
   6  11   1        7.82        9.07      1.94 o
   7  11   1        2.92        0.21      1.61 o
   8  11   1       10.11        9.30      2.06 o
   9  11   1        3.99        6.73      2.37 o
   1  12   1        8.04        5.34      1.70 o
   2  12   1        9.47        5.09      2.06 o
   3  12   1       18.50       19.51      2.16 o
   4  12   1        0.95       -0.84      1.90 o
   5  12   1       16.78       14.75      2.58 o
   6  12   1        4.63       -1.33      2.14 o
   7  12   1        1.79        2.12      2.04 o
   1  13   1        6.75        5.63      2.23 o
   2  13   1       21.16       23.71      2.78 o
   3  13   1        2.27        2.09      2.32 o
   4  13   1        5.92        7.09      2.24 o
   5  13   1        5.05        0.90      2.25 o
   4   0   2     2627.09     2713.79     54.25 o
   6   0   2     1348.84     1481.00     38.20 o
   8   0   2       96.02       97.09      7.35 o
  10   0   2       30.51       33.71      1.64 o
  12   0   2      139.00      134.88      9.71 o
  14   0   2       68.52       58.43      8.21 o
   0   1   2     4462.81     3515.65    107.79 o
   1   1   2      106.10       90.01      1.68 o
   2   1   2     2819.03     2904.04     20.17 o
   3   1   2     1934.43     1975.67     17.57 o
   4   1   2      590.84      623.06      6.16 o
   5   1   2      989.97     1027.73     11.42 o
   6   1   2       29.91       30.12      0.89 o
   7   1   2       31.79       41.95      1.33 o
   8   1   2      125.70      112.43      2.28 o
   9   1   2       38.08       39.65      1.44 o
  10   1   2       80.79       79.55      3.50 o
  11   1   2      100.65       93.42      2.88 o
  12   1   2      201.65      193.09      8.24 o
  13   1   2       36.51       32.20      5.61 o
  14   1   2        2.20        2.16      3.86 o
  15   1   2       11.48       16.89      4.85 o
   0   2   2    13755.40    13995.41    166.42 o
   1   2   2    17915.81    17782.32    129.83 o
   2   2   2    13158.55    12952.96     82.65 o
   3   2   2     2841.88     2944.78     19.70 o
   4   2   2      818.00      802.53      7.08 o
   5   2   2      254.55      256.85      2.79 o
   6   2   2      220.50      232.46      2.62 o
   7   2   2       45.46       54.26      1.15 o
   8   2   2      148.81      142.26      2.51 o
   9   2   2       70.78       78.76      2.41 o
  10   2   2       20.86       15.67      1.79 o
  11   2   2      165.05      152.41      4.04 o
  12   2   2        9.15        3.05      2.30 o
  13   2   2        8.75        6.83      4.00 o
  14   2   2       20.93       18.58      4.68 o
  15   2   2        7.78        7.50      5.51 o
   0   3   2      962.14     1005.22     14.04 o
   1   3   2     2810.03     2795.38     22.54 o
   2   3   2     1312.83     1298.06      9.42 o
   3   3   2     2797.47     2905.79     17.71 o
   4   3   2      324.76      334.75      2.40 o
   5   3   2      643.05      595.13      5.11 o
   6   3   2      467.05      530.44      5.34 o
   7   3   2       40.31       41.06      1.17 o
   8   3   2      192.27      183.63      2.55 o
   9   3   2       68.57       68.94      2.39 o
  10   3   2       76.33       72.93      1.90 o
  11   3   2      161.04      163.73      4.38 o
  12   3   2       41.68       45.02      3.24 o
  13   3   2       11.02        5.13      9.35 o
  14   3   2       26.65       29.52      5.77 o
  15   3   2        2.76        0.16      4.34 o
   0   4   2     1915.36     1975.00     23.99 o
   1   4   2      517.66      548.08      4.85 o
   2   4   2     1045.74     1226.02      9.18 o
   3   4   2     2702.69     2864.47     19.26 o
   4   4   2      120.05      116.93      1.35 o
   5   4   2     1081.32     1023.59      6.62 o
   6   4   2       94.49       81.86      1.24 o
   7   4   2      359.14      371.14      4.23 o
   8   4   2      335.57      320.70      4.16 o
   9   4   2       35.68       33.96      1.48 o
  10   4   2       76.44       71.04      2.25 o
  11   4   2       23.50       16.97      2.29 o
  12   4   2       66.61       62.24      4.77 o
  13   4   2        9.68       10.65      2.37 o
  14   4   2        0.90        3.49      4.47 o
   0   5   2      200.31      198.53      4.85 o
   1   5   2      950.56     1012.85      8.43 o
   2   5   2      902.02      991.33      7.71 o
   3   5   2      115.56      118.24      1.61 o
   4   5   2      633.02      626.51      4.64 o
   5   5   2       23.17       18.15      0.93 o
   6   5   2     1233.25     1250.92      8.83 o
   7   5   2      564.76      541.60      4.94 o
   8   5   2      125.55      118.38      2.10 o
   9   5   2       83.08       75.63      1.59 o
  10   5   2        4.36        4.92      0.81 o
  11   5   2        8.93        5.81      1.79 o
  12   5   2        4.27        1.78      2.29 o
  13   5   2        9.38        8.28      2.54 o
  14   5   2        7.47        7.53      3.42 o
   0   6   2      169.07      161.61      3.13 o
   1   6   2       29.32       31.51      1.09 o
   2   6   2      121.59      132.09      2.01 o
   3   6   2      286.09      301.93      3.00 o
   4   6   2      292.49      282.01      2.84 o
   5   6   2      283.59      283.03      3.17 o
   6   6   2      186.65      191.01      2.16 o
   7   6   2       47.82       39.10      1.32 o
   8   6   2       17.22       13.60      1.17 o
   9   6   2        2.72        2.83      0.97 o
  10   6   2        8.34        7.16      1.13 o
  11   6   2       12.12       11.46      1.11 o
  12   6   2        3.96        5.40      1.60 o
  13   6   2       15.66       15.72      3.77 o
   0   7   2      863.82      903.37     12.67 o
   1   7   2        6.98        1.91      0.84 o
   2   7   2        1.78       -0.85      0.85 o
   3   7   2       21.00       23.52      1.05 o
   4   7   2       82.79       75.83      1.62 o
   5   7   2        0.53        0.28      0.95 o
   6   7   2       33.04       36.20      1.23 o
   7   7   2      172.94      171.46      2.55 o
   8   7   2      133.54      110.93      2.19 o
   9   7   2      135.40      134.98      2.89 o
  10   7   2       35.31       32.66      1.57 o
  11   7   2        5.99        4.35      1.35 o
  12   7   2       28.59       29.96      3.95 o
  13   7   2        1.14        3.23      2.99 o
   0   8   2       26.11       29.88      2.08 o
   1   8   2      187.40      153.04      3.36 o
   2   8   2       36.25       30.60      1.44 o
   3   8   2       71.25       67.37      1.62 o
   4   8   2       79.63       79.67      2.02 o
   5   8   2      240.24      231.93      3.40 o
   6   8   2       41.51       35.18      1.45 o
   7   8   2       30.04       26.30      1.38 o
   8   8   2       26.18       24.02      1.55 o
   9   8   2       21.88       25.35      1.99 o
  10   8   2       13.47       12.55      1.85 o
  11   8   2       19.32       18.39      1.99 o
  12   8   2        1.44       -0.59      1.72 o
   0   9   2      136.86      121.59      4.34 o
   1   9   2       21.62       21.62      1.49 o
   2   9   2        0.51        0.73      1.12 o
   3   9   2       72.13       69.22      1.98 o
   4   9   2       36.59       37.05      1.92 o
   5   9   2       34.43       33.40      1.63 o
   6   9   2        4.72        4.61      1.30 o
   7   9   2        6.61        6.36      1.23 o
   8   9   2       54.39       55.24      2.16 o
   9   9   2       25.85       23.82      2.39 o
  10   9   2       10.96       11.19      2.26 o
  11   9   2       35.35       35.91      2.43 o
   0  10   2      145.60      145.94      4.83 o
   1  10   2       24.35       21.70      1.69 o
   2  10   2       37.86       36.48      1.75 o
   3  10   2       40.02       37.77      1.81 o
   4  10   2       19.86       18.53      1.77 o
   5  10   2       22.29       14.82      1.74 o
   6  10   2       30.16       29.37      1.85 o
   7  10   2       10.46       10.29      2.04 o
   8  10   2       21.80       25.47      1.92 o
   9  10   2        6.14        8.15      1.53 o
  10  10   2       15.79       15.64      2.54 o
   0  11   2      197.58      202.01      5.43 o
   1  11   2       19.67       14.00      1.76 o
   2  11   2        1.28       -1.37      1.37 o
   3  11   2        5.18        3.05      1.64 o
   4  11   2       25.17       30.23      2.16 o
   5  11   2        4.39        4.37      1.82 o
   6  11   2       10.83        8.10      1.97 o
   7  11   2        2.86        2.25      1.63 o
   8  11   2        0.48        2.18      1.44 o
   9  11   2        8.86        7.90      1.76 o
   0  12   2        5.68        3.65      2.26 o
   1  12   2        2.55       -0.25      1.67 o
   2  12   2       55.74       54.94      2.76 o
   3  12   2        8.14        5.86      2.00 o
   4  12   2        5.46        2.35      1.97 o
   5  12   2       11.49       11.37      2.23 o
   6  12   2        4.59        2.15      2.22 o
   7  12   2        8.39        9.36      2.30 o
   0  13   2        0.53        3.29      2.47 o
   1  13   2       35.27       33.27      2.53 o
   2  13   2        7.11        6.01      2.36 o
   3  13   2        4.58       -1.18      2.23 o
   4  13   2        5.30        3.79      2.12 o
   5  13   2        2.42        1.45      2.34 o
   2   0   3     9383.68     9131.20     94.33 o
   4   0   3      930.12      968.82     12.87 o
   6   0   3     1428.92     1580.51     27.97 o
   8   0   3      115.11      107.19      3.10 o
  10   0   3       12.55       12.55      1.87 o
  12   0   3      135.05      124.35      9.39 o
  14   0   3        6.40        3.46      6.06 o
   1   1   3     3424.67     3447.39     26.37 o
   2   1   3    14275.53    14331.87     98.95 o
   3   1   3      509.02      495.37      4.43 o
   4   1   3      358.54      324.69      3.23 o
   5   1   3      916.74      972.21      9.29 o
   6   1   3      634.77      661.72      6.56 o
   7   1   3      116.04      107.84      1.50 o
   8   1   3       17.52       20.06      1.09 o
   9   1   3       35.13       37.03      1.24 o
  10   1   3        0.30       -1.32      1.32 o
  11   1   3       17.62       18.31      2.26 o
  12   1   3        1.72        5.51      5.91 o
  13   1   3       10.30       16.34      4.29 o
  14   1   3       35.08       52.55      5.82 o
  15   1   3        2.15        1.55      4.30 o
   1   2   3     2769.28     2753.92     21.00 o
   2   2   3      270.32      291.69      2.23 o
   3   2   3      201.22      204.88      1.65 o
   4   2   3      892.07      936.25      7.90 o
   5   2   3      272.78      263.84      2.86 o
   6   2   3      523.76      547.75      5.36 o
   7   2   3      149.52      181.48      2.60 o
   8   2   3      224.68      224.55      3.14 o
   9   2   3       97.30       93.57      3.21 o
  10   2   3      292.81      278.35      4.06 o
  11   2   3      240.76      233.88      5.06 o
  12   2   3        1.50       -0.15      3.08 o
  13   2   3        0.09       -0.25      8.05 o
  14   2   3        6.46        4.64      5.00 o
  15   2   3        2.28        6.66      4.53 o
   1   3   3       25.10       30.02      0.86 o
   2   3   3     1112.03     1100.99      8.40 o
   3   3   3     1624.88     1778.43     11.41 o
   4   3   3      343.52      377.50      2.68 o
   5   3   3     1152.70     1293.91      9.92 o
   6   3   3      347.59      355.42      4.06 o
   7   3   3        9.59        9.35      1.29 o
   8   3   3        6.10        4.51      0.77 o
   9   3   3       38.87       41.45      1.50 o
  10   3   3       19.99       22.17      1.56 o
  11   3   3       32.94       31.43      2.38 o
  12   3   3        3.91        2.43      1.87 o
  13   3   3        1.10       -1.82      5.81 o
  14   3   3       12.57       15.43      4.82 o
  15   3   3        3.57        2.06      5.43 o
   1   4   3      252.52      248.57      2.56 o
   2   4   3      852.74      879.49      6.77 o
   3   4   3      737.18      780.15      5.68 o
   4   4   3      552.15      574.93      4.23 o
   5   4   3      621.00      673.99      4.56 o
   6   4   3      155.79      138.67      1.54 o
   7   4   3      591.43      560.19      5.85 o
   8   4   3      329.01      318.76      4.06 o
   9   4   3      230.24      218.76      2.89 o
  10   4   3      214.47      205.98      3.68 o
  11   4   3        4.26        5.99      2.75 o
  12   4   3        3.93        4.28      2.08 o
  13   4   3       13.21       14.92      2.51 o
  14   4   3        2.92        2.59      4.54 o
   1   5   3       35.63       40.21      1.13 o
   2   5   3     1077.93     1070.76      8.00 o
   3   5   3      260.20      253.17      2.51 o
   4   5   3      668.44      644.30      4.64 o
   5   5   3      188.24      176.29      1.90 o
   6   5   3      144.01      124.60      2.91 o
   7   5   3      352.73      336.54      3.60 o
   8   5   3       55.12       48.14      1.73 o
   9   5   3       45.60       39.11      1.23 o
  10   5   3       41.86       42.65      1.22 o
  11   5   3       22.10       20.27      1.60 o
  12   5   3       24.68       22.43      1.82 o
  13   5   3        3.38        5.78      2.51 o
  14   5   3        6.98        4.76      1.97 o
   1   6   3      102.83       91.65      1.65 o
   2   6   3       26.11       28.71      1.01 o
   3   6   3      249.58      279.32      2.91 o
   4   6   3      184.73      194.31      2.25 o
   5   6   3      315.91      324.24      3.23 o
   6   6   3      391.00      365.60      3.29 o
   7   6   3      581.31      551.01      5.41 o
   8   6   3      246.05      240.57      3.44 o
   9   6   3      112.27      100.05      2.16 o
  10   6   3        5.29        2.39      1.16 o
  11   6   3        6.20        5.23      1.09 o
  12   6   3       38.81       38.62      4.81 o
  13   6   3       17.92       16.08      2.35 o
   1   7   3       26.63       28.57      1.46 o
   2   7   3       12.96        8.84      0.93 o
   3   7   3      238.28      232.25      2.84 o
   4   7   3      344.11      333.63      3.46 o
   5   7   3       42.27       40.64      1.38 o
   6   7   3       44.22       44.01      1.30 o
   7   7   3       45.10       39.12      1.46 o
   8   7   3       24.95       24.41      1.34 o
   9   7   3       27.77       29.07      1.73 o
  10   7   3        8.63        9.06      1.33 o
  11   7   3        0.88        0.38      1.33 o
  12   7   3       11.24       12.53      2.40 o
  13   7   3       11.35       10.96      2.48 o
   1   8   3       58.46       51.05      1.71 o
   2   8   3      344.68      334.70      3.76 o
   3   8   3       64.09       61.07      1.76 o
   4   8   3       64.50       57.44      1.57 o
   5   8   3       11.60       11.47      1.56 o
   6   8   3       53.40       50.37      1.57 o
   7   8   3        9.90        7.61      1.57 o
   8   8   3       23.04       24.90      1.73 o
   9   8   3       15.03       17.33      2.10 o
  10   8   3       11.40        9.70      1.78 o
  11   8   3        4.57        3.43      1.72 o
  12   8   3       24.37       29.34      2.15 o
   1   9   3        9.91        6.02      1.34 o
   2   9   3       18.48       18.56      1.36 o
   3   9   3       37.77       33.20      1.64 o
   4   9   3      175.27      164.51      3.37 o
   5   9   3       35.75       32.34      1.65 o
   6   9   3       66.57       65.22      2.06 o
   7   9   3        4.05        6.18      1.25 o
   8   9   3       11.87        8.40      1.56 o
   9   9   3        2.95       -0.62      1.98 o
  10   9   3       54.96       55.43      2.96 o
  11   9   3        0.21       -1.84      1.84 o
   1  10   3       66.45       60.10      2.06 o
   2  10   3       54.10       58.29      1.99 o
   3  10   3      124.05      120.25      2.83 o
   4  10   3       10.53        4.85      1.63 o
   5  10   3       17.31       17.22      1.79 o
   6  10   3        6.98        6.20      1.56 o
   7  10   3        0.09        0.31      1.42 o
   8  10   3       21.10       23.40      1.90 o
   9  10   3       52.52       55.02      2.29 o
  10  10   3        0.18       -0.83      2.23 o
   1  11   3       49.07       50.55      2.17 o
   2  11   3        2.69        2.57      1.43 o
   3  11   3       41.78       45.84      2.21 o
   4  11   3       13.81       12.13      1.90 o
   5  11   3       22.49       27.64      2.10 o
   6  11   3       14.08       16.15      2.11 o
   7  11   3       19.25       15.43      1.83 o
   8  11   3        2.72        0.03      1.46 o
   9  11   3        8.04        8.55      1.74 o
   1  12   3        8.01        5.07      1.66 o
   2  12   3        4.70        8.37      2.09 o
   3  12   3        0.48        0.57      1.91 o
   4  12   3        7.40        6.38      2.00 o
   5  12   3        1.92        1.52      2.38 o
   6  12   3        1.31        0.84      2.47 o
   7  12   3        5.39        3.70      2.38 o
   1  13   3       17.67       19.92      2.36 o
   2  13   3        9.39        7.69      2.29 o
   3  13   3        0.18       -2.13      2.19 o
   4  13   3        6.06        7.67      2.26 o
   5  13   3        4.08        2.17      2.46 o
   0   0   4     2392.38     2351.20     68.79 o
   2   0   4     5538.11     5692.58     47.86 o
   4   0   4     2262.66     2201.03     26.14 o
   6   0   4      687.21      628.59     10.85 o
   8   0   4       30.52       27.82      3.25 o
  10   0   4      282.31      271.24      5.56 o
  12   0   4       55.19       54.42      7.27 o
  14   0   4       28.74       41.13      7.31 o
   0   1   4     6042.96     5963.42     59.37 o
   1   1   4     3177.34     3274.17     25.98 o
   2   1   4     3636.06     3758.95     24.14 o
   3   1   4     1555.40     1686.74     12.61 o
   4   1   4      353.86      364.98      3.39 o
   5   1   4      254.02      276.90      3.54 o
   6   1   4      201.04      204.88      2.68 o
   7   1   4       96.55      107.48      1.66 o
   8   1   4      195.91      217.92      2.90 o
   9   1   4       54.23       50.22      1.54 o
  10   1   4      301.06      300.70      4.31 o
  11   1   4       78.47       76.86      6.53 o
  12   1   4      160.06      146.19     12.74 o
  13   1   4       18.29       12.35      7.60 o
  14   1   4        1.23        5.88      4.05 o
  15   1   4        3.69       -0.17      5.57 o
   0   2   4     3841.36     3758.45     44.90 o
   1   2   4     1665.78     1661.14     12.85 o
   2   2   4     1161.00     1204.14      7.91 o
   3   2   4     1369.20     1415.66      9.61 o
   4   2   4     3233.46     3501.72     25.79 o
   5   2   4       35.54       50.87      1.47 o
   6   2   4       51.92       45.72      1.80 o
   7   2   4      115.75      119.84      2.37 o
   8   2   4       83.40       91.60      1.88 o
   9   2   4       87.43       82.03      2.01 o
  10   2   4        7.41        6.92      1.16 o
  11   2   4       51.01       48.84      2.58 o
  12   2   4       87.07       87.21      3.28 o
  13   2   4       15.33        8.23      5.79 o
  14   2   4        4.35        3.93      4.18 o
  15   2   4       10.73        8.81      8.76 o
   0   3   4     5030.12     5058.33     54.00 o
   1   3   4     1940.21     2046.49     15.86 o
   2   3   4      535.97      563.65      4.29 o
   3   3   4      619.82      681.55      4.63 o
   4   3   4      181.16      183.18      1.58 o
   5   3   4     1316.62     1405.98      9.96 o
   6   3   4      149.19      142.18      2.05 o
   7   3   4      327.21      316.33      3.79 o
   8   3   4      113.48      105.93      1.91 o
   9   3   4      118.99      123.63      3.56 o
  10   3   4       95.49       88.48      2.37 o
  11   3   4      127.70      121.84      3.86 o
  12   3   4        0.30        0.60      1.86 o
  13   3   4        2.29        1.55      2.56 o
  14   3   4        7.69        3.84      4.13 o
  15   3   4        0.36       -4.46      4.46 o
   0   4   4     1426.95     1613.45     18.04 o
   1   4   4      444.12      455.41      4.15 o
   2   4   4      321.48      313.90      2.74 o
   3   4   4     2832.27     3065.37     19.95 o
   4   4   4     2326.83     2453.62     15.24 o
   5   4   4      152.40      135.13      1.42 o
   6   4   4      110.69      116.86      1.35 o
   7   4   4       94.58      100.74      1.57 o
   8   4   4       31.35       29.24      1.82 o
   9   4   4       86.64       82.29      2.07 o
  10   4   4      107.71      112.46      3.53 o
  11   4   4       65.97       66.67      3.18 o
  12   4   4       22.70       17.92      2.46 o
  13   4   4        0.97       -0.39      2.17 o
  14   4   4        2.99        0.82      4.25 o
   0   5   4     3981.38     4151.88     45.21 o
   1   5   4      981.15      964.83      9.67 o
   2   5   4      589.43      538.61      4.54 o
   3   5   4       48.54       46.00      0.97 o
   4   5   4      264.28      279.19      2.43 o
   5   5   4       16.34       14.47      0.93 o
   6   5   4      115.72      111.89      2.54 o
   7   5   4      127.55      123.86      2.19 o
   8   5   4      223.01      200.58      2.57 o
   9   5   4       49.57       45.44      1.31 o
  10   5   4        9.58        9.89      0.89 o
  11   5   4        2.07        2.83      1.05 o
  12   5   4        2.33        2.10      1.56 o
  13   5   4        6.30        5.10      2.21 o
  14   5   4        4.93        5.19      3.04 o
   0   6   4      905.34      882.52     14.67 o
   1   6   4      380.54      407.85      3.82 o
   2   6   4      488.28      514.64      4.52 o
   3   6   4      270.94      281.09      2.93 o
   4   6   4      220.56      203.26      2.23 o
   5   6   4      233.78      225.88      2.31 o
   6   6   4      485.61      468.00      3.95 o
   7   6   4        8.48        7.39      1.33 o
   8   6   4       19.23       15.65      1.27 o
   9   6   4       72.64       63.62      1.78 o
  10   6   4        0.10       -0.86      1.18 o
  11   6   4        4.42        1.67      1.25 o
  12   6   4        6.13        0.99      1.94 o
  13   6   4        0.21       -1.99      1.99 o
   0   7   4        0.71       -0.51      1.24 o
   1   7   4       95.13      105.34      1.85 o
   2   7   4       43.43       45.99      1.32 o
   3   7   4       81.26       85.21      1.74 o
   4   7   4       14.02        8.71      0.99 o
   5   7   4       50.80       47.35      1.43 o
   6   7   4       63.43       60.52      1.44 o
   7   7   4       73.77       75.84      1.63 o
   8   7   4       24.96       22.80      1.65 o
   9   7   4       12.81       11.55      1.50 o
  10   7   4       38.26       45.19      1.71 o
  11   7   4       12.96       13.61      1.49 o
  12   7   4       12.57       12.25      2.22 o
  13   7   4        1.27       -1.75      2.27 o
   0   8   4      390.61      371.86      5.98 o
   1   8   4      475.97      434.13      4.71 o
   2   8   4      381.39      370.48      4.14 o
   3   8   4      178.00      167.40      2.56 o
   4   8   4       93.98       81.47      1.78 o
   5   8   4      137.81      134.18      2.39 o
   6   8   4       15.74       12.23      1.20 o
   7   8   4       38.62       43.09      1.47 o
   8   8   4       48.16       49.12      1.89 o
   9   8   4       29.12       32.22      2.11 o
  10   8   4        3.33        2.79      1.70 o
  11   8   4        1.80        0.73      1.90 o
  12   8   4       15.84       19.21      2.01 o
   0   9   4      198.97      201.98      4.78 o
   1   9   4       20.32       24.54      1.45 o
   2   9   4       46.49       42.67      1.65 o
   3   9   4       18.21       16.33      1.45 o
   4   9   4       64.27       61.06      1.98 o
   5   9   4       48.92       45.64      2.22 o
   6   9   4        1.55        0.16      1.31 o
   7   9   4       54.74       51.66      1.74 o
   8   9   4       47.25       49.02      2.95 o
   9   9   4       39.03       42.08      2.74 o
  10   9   4        0.20        1.01      2.11 o
  11   9   4        3.81        3.15      1.98 o
   0  10   4      221.95      202.25      7.87 o
   1  10   4       52.82       51.87      2.03 o
   2  10   4       26.04       24.93      1.63 o
   3  10   4       43.24       41.47      1.96 o
   4  10   4       10.46       11.63      1.74 o
   5  10   4        1.54        0.80      1.61 o
   6  10   4       49.80       55.21      2.22 o
   7  10   4       37.42       40.94      1.97 o
   8  10   4        1.79        2.67      1.61 o
   9  10   4       10.74       10.84      1.57 o
  10  10   4        7.83        9.35      2.40 o
   0  11   4      116.90      132.80      7.26 o
   1  11   4       50.95       50.97      2.42 o
   2  11   4       15.61       13.90      1.69 o
   3  11   4        0.36       -0.07      1.65 o
   4  11   4        2.13        1.77      1.72 o
   5  11   4        4.75        2.00      1.74 o
   6  11   4        6.24        9.10      1.96 o
   7  11   4        9.22        8.89      2.18 o
   8  11   4        5.91        9.95      1.59 o
   9  11   4        4.56        8.08      1.77 o
   0  12   4       41.19       41.34      3.01 o
   1  12   4       58.99       66.60      2.37 o
   2  12   4       25.29       27.41      2.28 o
   3  12   4       11.23       10.12      2.04 o
   4  12   4       21.16       19.78      2.22 o
   5  12   4       15.02       23.59      2.41 o
   6  12   4        5.90        4.94      2.46 o
   7  12   4        2.83        3.46      2.07 o
   0  13   4        6.88        7.98      2.58 o
   1  13   4       19.99       19.89      3.02 o
   2  13   4        8.14        5.07      2.29 o
   3  13   4        8.24        6.03      2.21 o
   4  13   4       29.34       39.18      2.54 o
   2   0   5     5336.96     5380.85     43.19 o
   4   0   5      313.93      321.22      3.97 o
   6   0   5      530.36      591.94     10.02 o
   8   0   5       60.78       54.18      2.31 o
  10   0   5      937.48      889.70     14.85 o
  12   0   5       46.51       32.47      6.10 o
  14   0   5        6.58       14.47      6.51 o
   1   1   5     3176.84     3311.32     26.13 o
   2   1   5     2472.19     2491.19     16.54 o
   3   1   5     1772.48     1739.27     11.01 o
   4   1   5      918.19      883.37      6.84 o
   5   1   5       66.20       81.72      1.27 o
   6   1   5      257.03      287.27      3.44 o
   7   1   5      364.44      381.47      4.23 o
   8   1   5       56.02       54.11      1.38 o
   9   1   5       85.50       85.65      2.02 o
  10   1   5      126.82      117.56      2.27 o
  11   1   5       65.73       71.48      3.46 o
  12   1   5       13.08       13.29      3.92 o
  13   1   5       12.01       11.21      4.12 o
  14   1   5        9.70       15.62      4.74 o
  15   1   5        6.87        5.33      4.37 o
   1   2   5     1286.88     1245.58      9.38 o
   2   2   5     2235.04     2361.46     15.21 o
   3   2   5     1268.84     1323.75      8.98 o
   4   2   5      455.63      477.58      3.75 o
   5   2   5      229.64      273.68      2.96 o
   6   2   5      686.56      702.26      6.76 o
   7   2   5       10.08       12.05      0.92 o
   8   2   5      111.59      108.43      2.13 o
   9   2   5      365.73      327.30      5.08 o
  10   2   5      232.53      226.78      4.37 o
  11   2   5      163.76      150.12      4.08 o
  12   2   5        2.80        4.34      1.74 o
  13   2   5        2.23       -0.20      3.75 o
  14   2   5        2.93        0.58      3.97 o
  15   2   5        2.61        4.30      5.02 o
   1   3   5     2510.99     2561.50     18.34 o
   2   3   5    10246.84    10495.34     70.93 o
   3   3   5     3098.67     3303.32     19.67 o
   4   3   5     1053.51     1155.97      7.85 o
   5   3   5      384.83      429.02      3.43 o
   6   3   5      219.75      235.07      2.86 o
   7   3   5        8.17        6.14      0.80 o
   8   3   5      117.52      109.95      2.33 o
   9   3   5       34.41       35.72      2.05 o
  10   3   5       39.40       41.47      1.63 o
  11   3   5       25.72       24.76      2.33 o
  12   3   5       14.44       18.10      2.40 o
  13   3   5        1.78        3.03      2.66 o
  14   3   5       39.84       39.43      5.59 o
  15   3   5        3.04        6.94      4.64 o
   1   4   5       44.43       58.62      1.18 o
   2   4   5      848.70      848.29      6.31 o
   3   4   5      390.26      420.58      3.16 o
   4   4   5     1345.55     1422.57      9.05 o
   5   4   5      280.40      278.85      2.46 o
   6   4   5      159.53      169.76      1.79 o
   7   4   5      622.26      611.60      5.59 o
   8   4   5      294.15      287.66      3.23 o
   9   4   5       77.07       79.48      1.77 o
  10   4   5       68.03       63.54      2.03 o
  11   4   5       14.70       14.18      1.85 o
  12   4   5        5.01        7.70      2.19 o
  13   4   5        3.88        3.94      1.98 o
  14   4   5       19.80       23.99      5.15 o
   1   5   5      201.76      196.86      2.21 o
   2   5   5      820.10      839.98      6.68 o
   3   5   5     1050.67     1172.92      8.13 o
   4   5   5      757.55      863.13      6.00 o
   5   5   5       41.94       29.92      0.83 o
   6   5   5       67.07       69.55      1.35 o
   7   5   5       34.81       32.67      1.31 o
   8   5   5       81.62       74.37      1.75 o
   9   5   5       13.03       12.71      1.12 o
  10   5   5        3.94        3.66      0.94 o
  11   5   5       49.55       44.95      1.80 o
  12   5   5        1.00        0.22      1.57 o
  13   5   5        3.78        1.50      1.76 o
  14   5   5        3.28        2.17      1.77 o
   1   6   5      181.40      187.29      2.35 o
   2   6   5      244.83      241.46      2.74 o
   3   6   5      307.38      312.40      3.17 o
   4   6   5      165.28      166.85      1.93 o
   5   6   5      116.02      101.11      1.67 o
   6   6   5      346.10      332.17      3.08 o
   7   6   5      300.86      303.83      3.51 o
   8   6   5       58.11       53.44      1.69 o
   9   6   5       11.20        7.74      1.21 o
  10   6   5        4.00        3.46      1.21 o
  11   6   5        6.81        7.96      1.42 o
  12   6   5        4.40        1.24      1.87 o
  13   6   5       14.76       14.66      2.40 o
   1   7   5      282.89      277.40      3.18 o
   2   7   5      598.96      604.53      5.59 o
   3   7   5       47.41       44.91      1.35 o
   4   7   5       35.15       33.53      1.21 o
   5   7   5       34.59       28.09      1.26 o
   6   7   5        7.03        4.16      0.94 o
   7   7   5        4.57       -0.04      1.05 o
   8   7   5       24.08       21.60      1.35 o
   9   7   5       47.56       47.51      1.96 o
  10   7   5        3.46        3.15      1.33 o
  11   7   5        9.77        8.14      1.44 o
  12   7   5        4.96        7.15      3.09 o
  13   7   5        7.06        5.54      2.48 o
   1   8   5      289.40      278.48      3.52 o
   2   8   5      132.84      125.07      2.39 o
   3   8   5      118.15      115.39      2.21 o
   4   8   5       16.38       12.56      1.15 o
   5   8   5        2.16       -1.12      1.12 o
   6   8   5       31.87       34.36      1.44 o
   7   8   5       37.29       37.70      1.43 o
   8   8   5       10.81        9.41      1.39 o
   9   8   5        5.95        5.33      1.74 o
  10   8   5        3.63        3.63      1.73 o
  11   8   5        3.41        0.78      1.58 o
  12   8   5        3.86        3.68      1.95 o
   1   9   5       83.45       88.86      2.12 o
   2   9   5      132.62      136.08      2.71 o
   3   9   5       65.67       61.33      1.95 o
   4   9   5      141.99      141.65      2.80 o
   5   9   5       12.41       12.35      1.73 o
   6   9   5       16.35       17.77      1.74 o
   7   9   5        6.28        4.87      1.25 o
   8   9   5        1.72        0.78      1.48 o
   9   9   5        4.76        3.07      2.08 o
  10   9   5       31.07       33.20      2.70 o
  11   9   5        1.63        1.35      1.92 o
   1  10   5       56.07       57.58      1.97 o
   2  10   5       82.43       78.89      2.32 o
   3  10   5       35.10       35.85      2.45 o
   4  10   5       22.00       19.38      1.85 o
   5  10   5       25.09       25.68      1.93 o
   6  10   5       21.16       22.58      1.77 o
   7  10   5       10.04        9.17      1.58 o
   8  10   5       10.46       10.08      1.82 o
   9  10   5       36.38       40.17      1.94 o
  10  10   5        3.18        1.18      2.33 o
   1  11   5       44.98       49.06      2.04 o
   2  11   5       23.80       27.53      1.98 o
   3  11   5        6.62        6.20      2.45 o
   4  11   5       13.14       10.76      1.91 o
   5  11   5        4.22        4.79      1.93 o
   6  11   5       24.28       26.89      2.25 o
   7  11   5       42.12       50.25      2.25 o
   8  11   5       22.75       30.92      2.78 o
   9  11   5        2.27        1.82      1.67 o
   1  12   5        9.59       12.35      2.37 o
   2  12   5        1.58       -1.11      1.86 o
   3  12   5        6.48        6.12      1.93 o
   4  12   5        1.66        3.59      1.96 o
   5  12   5        5.24        8.20      2.53 o
   6  12   5        7.54        7.77      2.37 o
   7  12   5        6.79        9.96      2.18 o
   1  13   5        0.38       -2.02      2.02 o
   2  13   5        3.49        1.58      2.23 o
   3  13   5        8.65       12.18      2.62 o
   4  13   5        0.52        2.75      1.97 o
   0   0   6     1149.76     1149.18     15.82 o
   2   0   6      494.91      544.48      4.49 o
   4   0   6     1487.59     1531.26     17.01 o
   6   0   6     1131.43     1121.76     19.15 o
   8   0   6       15.74       15.55      1.55 o
  10   0   6      292.37      297.04      6.30 o
  12   0   6       22.28       25.00      6.18 o
  14   0   6       19.68       16.70      6.26 o
   0   1   6      496.39      533.72      6.29 o
   1   1   6      910.33      880.12      7.72 o
   2   1   6     3107.41     3104.51     19.37 o
   3   1   6     1052.82     1018.70      6.42 o
   4   1   6       41.08       60.92      0.93 o
   5   1   6        4.87        5.71      0.51 o
   6   1   6       16.57       15.00      0.81 o
   7   1   6       54.28       53.37      1.22 o
   8   1   6      371.55      363.76      4.23 o
   9   1   6       19.92       22.35      1.23 o
  10   1   6      151.57      136.20      2.75 o
  11   1   6        1.97        3.46      1.35 o
  12   1   6       53.96       51.36      3.69 o
  13   1   6       16.02        7.30      5.75 o
  14   1   6        2.61        5.74      4.23 o
  15   1   6        0.81        1.74      4.49 o
   0   2   6     3402.71     3564.57     35.88 o
   1   2   6      316.73      329.29      2.87 o
   2   2   6     1114.80     1215.68      7.80 o
   3   2   6      227.00      225.27      1.72 o
   4   2   6       16.00       22.31      0.69 o
   5   2   6      141.74      144.70      1.85 o
   6   2   6      345.26      377.45      4.00 o
   7   2   6       86.44       90.27      1.66 o
   8   2   6      239.11      237.76      3.40 o
   9   2   6      274.32      279.77      4.16 o
  10   2   6        2.19        3.60      1.37 o
  11   2   6        9.14        7.79      1.61 o
  12   2   6        2.56        2.91      1.86 o
  13   2   6       10.22        5.45      3.82 o
  14   2   6       11.66       15.60      4.49 o
  15   2   6       10.79       10.44      4.84 o
   0   3   6     5151.57     5078.42     55.11 o
   1   3   6      430.74      440.86      3.63 o
   2   3   6     1375.05     1482.80      9.55 o
   3   3   6     3087.18     3251.50     19.36 o
   4   3   6      179.07      163.60      1.60 o
   5   3   6      890.46      946.08      6.89 o
   6   3   6       67.40       66.12      1.38 o
   7   3   6        3.31        5.54      0.86 o
   8   3   6       93.08      103.55      1.82 o
   9   3   6      669.62      648.55      7.68 o
  10   3   6       69.39       68.49      1.88 o
  11   3   6       88.06       84.75      2.87 o
  12   3   6       21.85       18.43      2.02 o
  13   3   6        0.65       -1.35      1.99 o
  14   3   6        1.25        5.88      4.54 o
   0   4   6     1113.37     1074.26     11.53 o
   1   4   6      386.27      422.89      3.77 o
   2   4   6     1750.19     1974.43     13.39 o
   3   4   6        5.20        6.71      0.55 o
   4   4   6      586.66      634.80      4.23 o
   5   4   6      197.47      225.48      2.06 o
   6   4   6      147.07      144.76      1.64 o
   7   4   6       34.67       33.71      1.24 o
   8   4   6        9.92        5.97      0.75 o
   9   4   6       26.86       23.14      1.03 o
  10   4   6       50.50       51.83      2.24 o
  11   4   6       19.40       22.74      1.74 o
  12   4   6       14.52       21.81      2.23 o
  13   4   6        3.12        2.00      1.99 o
  14   4   6        5.14       11.80      5.81 o
   0   5   6     2033.20     2079.84     21.51 o
   1   5   6      113.77      116.34      1.93 o
   2   5   6       53.81       67.35      1.33 o
   3   5   6      219.61      216.71      2.18 o
   4   5   6      390.35      391.70      3.06 o
   5   5   6       86.33       82.40      1.28 o
   6   5   6       87.55       81.93      1.43 o
   7   5   6       48.93       44.95      1.26 o
   8   5   6      268.95      259.20      3.27 o
   9   5   6       16.86       15.78      1.00 o
  10   5   6       46.69       43.23      1.54 o
  11   5   6        0.53       -1.26      1.26 o
  12   5   6        1.71        1.73      1.69 o
  13   5   6        5.79        5.37      1.73 o
  14   5   6        0.09       -0.33      1.75 o
   0   6   6      185.60      175.26      3.59 o
   1   6   6      361.08      372.68      4.42 o
   2   6   6       91.05       91.24      1.74 o
   3   6   6      137.83      153.79      2.31 o
   4   6   6       29.17       22.85      0.87 o
   5   6   6      217.97      214.16      2.21 o
   6   6   6      110.64      100.42      1.54 o
   7   6   6        7.13        1.69      0.92 o
   8   6   6       53.75       52.86      1.96 o
   9   6   6       46.91       46.92      1.65 o
  10   6   6        9.26        9.24      1.20 o
  11   6   6       38.19       42.67      1.59 o
  12   6   6        1.47       -1.11      2.65 o
  13   6   6        1.77        0.61      2.38 o
   0   7   6       36.32       37.07      1.78 o
   1   7   6      216.15      221.03      2.69 o
   2   7   6       72.36       74.12      1.64 o
   3   7   6      183.76      170.02      2.43 o
   4   7   6      128.74      118.73      1.93 o
   5   7   6       19.49       19.47      1.19 o
   6   7   6       27.08       21.95      1.14 o
   7   7   6       52.79       51.66      1.46 o
   8   7   6        5.25        1.83      1.11 o
   9   7   6        0.75       -0.66      1.34 o
  10   7   6       67.53       66.14      2.02 o
  11   7   6        3.69        3.21      1.39 o
  12   7   6       10.80       11.82      2.23 o
  13   7   6        1.04        1.46      2.18 o
   0   8   6      135.29      127.69      3.12 o
   1   8   6      143.04      136.10      2.57 o
   2   8   6      291.08      288.02      3.78 o
   3   8   6      128.21      121.57      2.79 o
   4   8   6      203.14      194.33      2.80 o
   5   8   6       43.75       41.86      1.64 o
   6   8   6      117.13      112.37      2.70 o
   7   8   6       12.25        9.28      1.14 o
   8   8   6       39.80       40.09      1.79 o
   9   8   6       57.88       54.25      2.45 o
  10   8   6        3.43        1.66      1.55 o
  11   8   6       14.13       17.05      1.81 o
  12   8   6        9.31        7.47      1.96 o
   0   9   6       33.72       31.54      2.26 o
   1   9   6        2.70        2.80      1.16 o
   2   9   6        3.78        4.87      1.34 o
   3   9   6       20.84       19.89      1.49 o
   4   9   6       31.06       28.32      1.65 o
   5   9   6       37.81       40.46      1.78 o
   6   9   6        9.75        9.44      1.44 o
   7   9   6       31.57       33.86      1.57 o
   8   9   6       14.85       16.15      1.72 o
   9   9   6       23.93       22.48      2.47 o
  10   9   6        0.31        0.10      2.11 o
  11   9   6        7.26        4.54      2.01 o
   0  10   6       72.20       74.73      3.04 o
   1  10   6      214.78      211.62      3.54 o
   2  10   6      123.62      117.11      2.60 o
   3  10   6       39.16       35.88      2.04 o
   4  10   6       26.85       28.52      1.97 o
   5  10   6        4.45        6.05      1.95 o
   6  10   6       15.49       20.68      1.88 o
   7  10   6       25.18       28.90      2.82 o
   8  10   6        3.60        5.65      1.74 o
   9  10   6       22.41       27.62      1.78 o
  10  10   6        6.28        5.60      2.39 o
   0  11   6        5.77        6.37      2.16 o
   1  11   6       53.40       64.69      2.33 o
   2  11   6       18.01       17.65      1.68 o
   3  11   6       22.20       22.90      2.29 o
   4  11   6        0.82       -0.75      2.28 o
   5  11   6        2.95        5.49      1.79 o
   6  11   6       55.47       62.92      3.73 o
   7  11   6        9.43       12.91      1.79 o
   8  11   6        9.80       12.27      1.84 o
   9  11   6        0.45        3.74      1.71 o
   0  12   6       21.48       17.29      2.92 o
   1  12   6       64.74       69.72      2.56 o
   2  12   6       22.72       21.65      2.20 o
   3  12   6       12.43       18.76      2.14 o
   4  12   6       11.67       15.53      2.07 o
   5  12   6        4.11        4.22      2.04 o
   6  12   6        0.63        1.18      2.06 o
   7  12   6        1.20        2.66      2.08 o
   0  13   6       11.45       10.96      2.95 o
   1  13   6        1.10        1.21      2.62 o
   2  13   6        1.60       -2.20      2.20 o
   3  13   6        6.09       11.96      2.28 o
   4  13   6        1.20        6.78      2.10 o
   2   0   7     3466.54     3609.25     26.50 o
   4   0   7     2125.97     2502.28     20.21 o
   6   0   7     1288.38     1352.20     18.46 o
   8   0   7      803.43      765.19     12.97 o
  10   0   7      435.53      408.89     20.61 o
  12   0   7      158.10      136.63     10.03 o
  14   0   7        2.81       -0.49      5.32 o
   1   1   7     3350.20     3322.45     25.31 o
   2   1   7      788.65      810.78      5.04 o
   3   1   7     1381.77     1522.75      9.00 o
   4   1   7      242.30      297.11      2.14 o
   5   1   7      596.83      596.50      4.77 o
   6   1   7      178.73      181.61      2.23 o
   7   1   7      738.78      739.29      8.21 o
   8   1   7      226.78      215.78      3.35 o
   9   1   7      194.32      184.94      3.24 o
  10   1   7      276.73      286.60      4.38 o
  11   1   7       46.30       47.48      2.33 o
  12   1   7       19.37       17.19      2.57 o
  13   1   7        4.70        5.56      3.94 o
  14   1   7        7.07        5.29      4.09 o
  15   1   7       20.69       28.02      6.90 o
   1   2   7      117.90      121.51      1.46 o
   2   2   7     1723.55     1767.71     11.85 o
   3   2   7     1260.21     1312.03      8.43 o
   4   2   7     3062.37     3274.37     20.00 o
   5   2   7     2975.76     3190.62     22.06 o
   6   2   7      113.48      119.56      1.57 o
   7   2   7      240.31      263.29      4.45 o
   8   2   7      165.41      160.50      2.66 o
   9   2   7      561.87      531.51      6.77 o
  10   2   7       99.85      100.13      2.37 o
  11   2   7       61.84       58.60      2.51 o
  12   2   7        2.47        0.55      1.90 o
  13   2   7       14.33       10.32      4.06 o
  14   2   7        8.66       13.52      4.61 o
  15   2   7        5.44        3.91      4.75 o
   1   3   7      184.24      182.41      2.03 o
   2   3   7     3146.76     3285.40     21.25 o
   3   3   7      260.60      299.31      2.18 o
   4   3   7       13.19       11.94      0.53 o
   5   3   7      334.72      370.08      2.97 o
   6   3   7      268.80      296.06      3.10 o
   7   3   7       48.34       45.76      1.12 o
   8   3   7        5.65        5.85      0.88 o
   9   3   7       11.09       12.51      1.34 o
  10   3   7       80.40       78.01      3.24 o
  11   3   7       13.34       17.61      1.40 o
  12   3   7       34.28       40.26      2.78 o
  13   3   7        3.04        3.17      2.16 o
  14   3   7       28.82       38.62      5.64 o
   1   4   7      427.36      440.36      3.82 o
   2   4   7       40.31       49.15      0.99 o
   3   4   7      583.66      614.07      4.52 o
   4   4   7      605.34      644.06      4.30 o
   5   4   7      208.40      217.27      1.97 o
   6   4   7      315.39      324.58      3.07 o
   7   4   7       30.81       27.23      1.10 o
   8   4   7      187.42      181.47      2.21 o
   9   4   7       42.74       43.27      1.38 o
  10   4   7        9.14        8.98      1.18 o
  11   4   7       11.24       12.90      1.26 o
  12   4   7       26.85       26.60      2.59 o
  13   4   7        2.65        2.33      1.65 o
  14   4   7       18.47       21.35      2.55 o
   1   5   7      396.79      413.54      3.76 o
   2   5   7      509.72      543.05      4.63 o
   3   5   7      298.90      305.92      2.77 o
   4   5   7      289.63      286.89      2.45 o
   5   5   7       78.61       90.11      1.32 o
   6   5   7      309.04      291.37      2.57 o
   7   5   7        1.11       -0.71      0.71 o
   8   5   7       27.78       32.47      1.34 o
   9   5   7       11.36       13.14      1.12 o
  10   5   7       20.14       19.08      1.15 o
  11   5   7        7.27        8.66      1.44 o
  12   5   7       15.80       17.32      1.90 o
  13   5   7       20.87       22.90      2.04 o
  14   5   7        5.88        7.24      2.48 o
   1   6   7      153.49      164.54      2.17 o
   2   6   7      456.70      435.66      4.32 o
   3   6   7       55.55       47.69      1.18 o
   4   6   7      328.05      310.98      2.87 o
   5   6   7      356.68      369.41      3.16 o
   6   6   7      174.17      162.23      1.94 o
   7   6   7       37.71       35.22      1.25 o
   8   6   7       16.20       11.81      1.21 o
   9   6   7       14.57       11.62      1.23 o
  10   6   7       40.46       46.41      1.63 o
  11   6   7        7.58        8.25      1.36 o
  12   6   7        0.43       -1.35      1.57 o
  13   6   7       18.70       19.11      2.19 o
   1   7   7      245.31      249.46      3.22 o
   2   7   7       10.19        9.89      1.03 o
   3   7   7        4.68        5.31      0.95 o
   4   7   7      372.87      397.07      4.31 o
   5   7   7       14.47       16.11      1.16 o
   6   7   7       35.12       34.54      1.26 o
   7   7   7       14.73        9.72      0.97 o
   8   7   7        8.94        7.55      1.05 o
   9   7   7        8.04       10.76      1.52 o
  10   7   7        8.26        6.58      1.20 o
  11   7   7       11.80       10.66      1.53 o
  12   7   7        3.02        3.55      1.93 o
  13   7   7        7.99        6.28      3.06 o
   1   8   7      325.24      313.46      3.82 o
   2   8   7      181.63      175.78      2.78 o
   3   8   7      399.74      379.23      4.30 o
   4   8   7      237.32      229.29      3.50 o
   5   8   7        3.76        2.52      1.16 o
   6   8   7       19.40       14.80      1.25 o
   7   8   7       27.03       24.85      1.32 o
   8   8   7       12.15       15.28      2.17 o
   9   8   7        4.79        1.28      1.57 o
  10   8   7        0.45        1.51      1.56 o
  11   8   7        2.29        1.35      1.60 o
  12   8   7        1.64        0.80      1.46 o
   1   9   7       17.98       23.76      1.48 o
   2   9   7      207.02      200.37      3.12 o
   3   9   7       79.16       71.46      2.06 o
   4   9   7       33.97       38.11      1.77 o
   5   9   7       92.23       91.50      2.99 o
   6   9   7       30.13       30.59      1.71 o
   7   9   7        2.07       -0.10      1.17 o
   8   9   7       17.38       17.18      1.73 o
   9   9   7        9.80       10.15      2.26 o
  10   9   7        7.23        6.28      2.22 o
  11   9   7        3.18        4.06      1.66 o
   1  10   7       13.93       18.37      1.62 o
   2  10   7       67.87       70.11      2.15 o
   3  10   7       28.06       31.61      1.88 o
   4  10   7       41.96       47.24      2.27 o
   5  10   7       29.39       23.04      2.06 o
   6  10   7       53.84       52.78      2.30 o
   7  10   7        7.20        8.59      1.57 o
   8  10   7        2.18        0.93      1.68 o
   9  10   7        2.55        2.62      1.85 o
  10  10   7        1.96       -0.48      2.13 o
   1  11   7       11.21        9.17      1.65 o
   2  11   7       66.95       69.17      2.39 o
   3  11   7       10.46       12.82      1.91 o
   4  11   7        9.96        8.25      1.79 o
   5  11   7        2.65        6.42      1.76 o
   6  11   7        4.66        6.97      1.88 o
   7  11   7        6.77       11.92      1.79 o
   8  11   7       19.06       24.66      2.02 o
   1  12   7       12.92       16.93      2.01 o
   2  12   7        4.12        3.43      1.92 o
   3  12   7        9.99       11.00      2.00 o
   4  12   7       13.66       11.23      2.04 o
   5  12   7       47.67       52.16      2.73 o
   6  12   7       16.87       17.34      2.46 o
   7  12   7        5.35        5.85      2.54 o
   1  13   7        8.35        6.57      2.30 o
   2  13   7        6.90        5.94      2.54 o
   3  13   7       32.54       39.90      2.73 o
   4  13   7       11.71       12.82      2.23 o
   0   0   8     3925.26     3931.60     46.91 o
   2   0   8      809.82      851.04      6.61 o
   4   0   8      100.91      126.43      1.51 o
   6   0   8      123.48      115.16      2.32 o
   8   0   8      158.93      151.45      4.08 o
  10   0   8       28.44       23.00      2.12 o
  12   0   8      225.45      239.37     11.87 o
  14   0   8       36.41       31.13      3.02 o
   0   1   8      246.75      237.28      3.06 o
   1   1   8     1016.49     1059.51      7.54 o
   2   1   8      458.08      474.60      3.20 o
   3   1   8       64.57       51.81      0.71 o
   4   1   8       32.43       27.25      0.53 o
   5   1   8      971.21      954.04      6.66 o
   6   1   8      168.32      184.49      2.43 o
   7   1   8      465.32      475.34      5.75 o
   8   1   8      204.80      208.39      3.25 o
   9   1   8      144.29      145.23      2.91 o
  10   1   8       99.59       93.24      2.44 o
  11   1   8        9.85        8.94      1.37 o
  12   1   8       21.86       19.16      2.22 o
  13   1   8       12.61       18.67      5.28 o
  14   1   8        7.44        8.38      4.30 o
  15   1   8        1.30        2.37      2.43 o
   0   2   8     1198.34     1200.39     13.60 o
   1   2   8       14.60       14.58      0.55 o
   2   2   8      685.70      730.90      5.21 o
   3   2   8      277.92      307.87      2.28 o
   4   2   8      154.92      160.86      1.41 o
   5   2   8      323.75      373.85      2.99 o
   6   2   8      150.20      158.79      1.75 o
   7   2   8      178.32      186.61      2.19 o
   8   2   8      210.40      211.09      3.45 o
   9   2   8        3.46        4.40      1.19 o
  10   2   8       45.85       52.81      1.86 o
  11   2   8      101.52      100.48      2.70 o
  12   2   8        9.24       14.76      2.26 o
  13   2   8       23.45       24.89      3.13 o
  14   2   8       10.58       18.20      4.73 o
  15   2   8        4.62        2.45      1.91 o
   0   3   8      159.20      159.49      3.00 o
   1   3   8      228.08      238.11      2.40 o
   2   3   8     1235.59     1334.88      8.99 o
   3   3   8     1178.85     1307.41      7.90 o
   4   3   8      792.23      901.99      5.88 o
   5   3   8      643.41      678.85      4.59 o
   6   3   8       77.20       71.10      1.02 o
   7   3   8      104.39       86.27      1.38 o
   8   3   8      119.48      108.50      1.99 o
   9   3   8      223.57      218.46      3.03 o
  10   3   8       25.84       25.50      1.16 o
  11   3   8      150.24      149.04      2.67 o
  12   3   8        0.32       -0.30      1.33 o
  13   3   8        3.69        2.58      1.57 o
  14   3   8       11.03       13.26      2.11 o
   0   4   8     1043.21     1078.46     12.72 o
   1   4   8      505.00      502.60      4.39 o
   2   4   8      364.47      392.28      3.28 o
   3   4   8       68.97       68.59      1.05 o
   4   4   8       24.19       39.58      0.98 o
   5   4   8      176.68      175.79      1.70 o
   6   4   8      533.65      524.27      4.14 o
   7   4   8       72.42       77.19      1.69 o
   8   4   8       19.51       21.74      0.96 o
   9   4   8       17.18       20.50      1.07 o
  10   4   8       12.88       13.79      1.47 o
  11   4   8       31.87       32.58      1.44 o
  12   4   8       14.34       13.40      1.82 o
  13   4   8        0.83       -1.32      1.67 o
  14   4   8        1.35        3.29      2.12 o
   0   5   8      857.84      875.48     10.67 o
   1   5   8      157.66      161.69      2.01 o
   2   5   8      135.10      144.08      1.88 o
   3   5   8      319.51      331.01      2.89 o
   4   5   8      652.45      697.18      5.04 o
   5   5   8      118.84      119.36      1.48 o
   6   5   8      151.13      141.03      1.68 o
   7   5   8       30.05       29.52      1.03 o
   8   5   8      389.75      371.60      4.05 o
   9   5   8        6.58        6.80      0.85 o
  10   5   8       15.62       16.32      1.12 o
  11   5   8       21.35       26.46      2.16 o
  12   5   8        2.58        4.56      1.60 o
  13   5   8        1.20        0.26      1.75 o
  14   5   8        0.16       -1.80      1.80 o
   0   6   8      289.23      288.26      4.61 o
   1   6   8      825.32      869.56      7.12 o
   2   6   8       27.59       34.30      1.13 o
   3   6   8        7.14        7.97      0.80 o
   4   6   8      333.74      307.43      2.87 o
   5   6   8       38.02       40.27      1.09 o
   6   6   8       29.14       33.87      1.05 o
   7   6   8       92.00       91.56      1.88 o
   8   6   8      146.26      145.90      2.59 o
   9   6   8       29.70       28.75      1.67 o
  10   6   8       27.49       29.49      1.37 o
  11   6   8       27.01       26.36      1.37 o
  12   6   8        5.63        5.72      1.73 o
  13   6   8        4.07        2.90      2.13 o
   0   7   8      322.37      321.33      5.22 o
   1   7   8      136.60      127.46      2.19 o
   2   7   8      120.29      117.75      2.01 o
   3   7   8      343.97      347.16      3.50 o
   4   7   8      390.16      376.69      3.71 o
   5   7   8        8.50        8.63      1.02 o
   6   7   8       27.41       30.96      1.23 o
   7   7   8       43.29       37.17      1.38 o
   8   7   8       80.92       80.25      2.12 o
   9   7   8        3.02        1.32      1.41 o
  10   7   8       30.39       30.38      1.43 o
  11   7   8        2.25        0.57      1.34 o
  12   7   8        0.21        1.10      1.92 o
   0   8   8      228.02      208.35      5.02 o
   1   8   8        1.38        1.68      1.10 o
   2   8   8      170.35      164.51      2.72 o
   3   8   8      158.49      153.92      2.54 o
   4   8   8       59.32       60.72      1.98 o
   5   8   8       81.18       81.92      2.07 o
   6   8   8       27.71       31.68      1.48 o
   7   8   8       80.61       85.59      1.99 o
   8   8   8        0.23       -0.44      1.29 o
   9   8   8       31.49       32.24      2.21 o
  10   8   8       26.20       28.83      1.90 o
  11   8   8       35.69       36.70      2.00 o
  12   8   8       16.22       19.77      1.80 o
   0   9   8      253.31      227.34      5.12 o
   1   9   8       51.03       48.60      2.26 o
   2   9   8       89.06       92.19      2.24 o
   3   9   8       86.13       83.10      2.13 o
   4   9   8        0.03       -1.24      1.30 o
   5   9   8       30.46       28.45      1.59 o
   6   9   8       10.44       13.60      1.49 o
   7   9   8       10.83       11.45      1.33 o
   8   9   8        3.73        2.30      1.57 o
   9   9   8       12.85       10.62      2.13 o
  10   9   8        4.05        2.26      2.02 o
  11   9   8        4.20        0.88      1.65 o
   0  10   8       61.73       66.47      3.26 o
   1  10   8       47.77       51.20      2.06 o
   2  10   8      101.41      107.56      2.54 o
   3  10   8       60.11       62.23      2.28 o
   4  10   8       57.16       60.38      2.27 o
   5  10   8        3.94        4.08      1.58 o
   6  10   8       18.56       23.05      1.83 o
   7  10   8       13.81       16.58      1.70 o
   8  10   8        0.03       -0.34      1.58 o
   9  10   8        1.67        2.61      1.74 o
  10  10   8       15.82       14.86      2.44 o
   0  11   8      108.74      112.94      4.23 o
   1  11   8        8.76        5.20      1.70 o
   2  11   8        0.85        4.45      1.67 o
   3  11   8        1.00        3.20      1.77 o
   4  11   8       33.85       35.18      2.20 o
   5  11   8        3.76        2.85      1.74 o
   6  11   8       34.81       37.34      2.62 o
   7  11   8        2.93        4.26      1.86 o
   8  11   8        3.90        7.04      1.86 o
   0  12   8       60.64       52.86      3.58 o
   1  12   8       14.97       13.29      1.98 o
   2  12   8        2.42        2.91      2.04 o
   3  12   8        0.24       -1.34      1.99 o
   4  12   8       10.51       12.58      2.08 o
   5  12   8       11.64       13.57      2.26 o
   6  12   8        4.86        5.81      2.43 o
   0  13   8        6.27       11.66      2.98 o
   1  13   8        0.03        1.23      2.19 o
   2  13   8        2.89        1.13      2.44 o
   3  13   8        0.11        1.98      2.36 o
   4  13   8        8.83       13.04      3.91 o
   2   0   9     1603.10     1553.95     11.76 o
   4   0   9     2720.53     2856.21     23.11 o
   6   0   9     2756.68     2946.73     29.33 o
   8   0   9      274.18      271.75      5.46 o
  10   0   9      119.68      109.52      3.74 o
  12   0   9       44.89       61.76      3.10 o
  14   0   9       12.83       11.03      2.74 o
   1   1   9      603.90      569.85      4.21 o
   2   1   9     3429.38     3530.65     21.42 o
   3   1   9      922.44      873.48      5.14 o
   4   1   9      714.15      760.95      4.77 o
   5   1   9      101.81      105.44      1.16 o
   6   1   9      236.58      250.59      2.62 o
   7   1   9       81.74       78.53      1.55 o
   8   1   9      278.78      272.68      3.51 o
   9   1   9      393.02      385.62      4.90 o
  10   1   9       36.97       41.25      1.47 o
  11   1   9       42.67       46.83      1.96 o
  12   1   9       28.13       21.35      1.68 o
  13   1   9       17.43       15.05      2.55 o
  14   1   9        8.67        6.82      2.65 o
  15   1   9       12.54       13.10      3.58 o
   1   2   9     1868.38     1957.59     14.14 o
   2   2   9      611.45      638.92      4.67 o
   3   2   9     2417.40     2671.79     15.97 o
   4   2   9     1470.04     1545.53      9.49 o
   5   2   9      595.10      652.41      4.27 o
   6   2   9      467.62      438.84      3.69 o
   7   2   9      437.59      426.27      3.91 o
   8   2   9      482.47      469.83      5.41 o
   9   2   9       49.61       45.76      1.51 o
  10   2   9        5.03        5.47      1.27 o
  11   2   9       65.36       60.36      2.43 o
  12   2   9        2.17        3.73      1.43 o
  13   2   9       10.55        8.96      1.80 o
  14   2   9        5.84        4.57      1.89 o
   1   3   9      435.96      440.90      3.78 o
   2   3   9     2471.63     2594.48     16.88 o
   3   3   9     1535.50     1641.90     10.32 o
   4   3   9      537.71      567.49      3.93 o
   5   3   9      434.41      396.80      2.96 o
   6   3   9      342.71      359.78      2.80 o
   7   3   9      382.83      378.90      3.40 o
   8   3   9      325.72      326.91      3.34 o
   9   3   9        7.39       12.42      1.20 o
  10   3   9      199.06      189.90      3.08 o
  11   3   9       23.54       22.56      1.41 o
  12   3   9       30.34       27.85      1.72 o
  13   3   9        2.04        2.80      1.52 o
  14   3   9        2.63        3.81      1.95 o
   1   4   9      598.52      654.90      5.56 o
   2   4   9      274.75      288.79      2.61 o
   3   4   9       22.21       27.77      0.70 o
   4   4   9      213.75      193.88      1.73 o
   5   4   9      181.86      179.19      1.76 o
   6   4   9      412.98      448.09      4.35 o
   7   4   9       88.88       82.13      1.57 o
   8   4   9      205.41      180.57      2.16 o
   9   4   9      374.48      370.74      3.79 o
  10   4   9       70.39       76.76      1.89 o
  11   4   9       11.08        8.26      1.18 o
  12   4   9       28.11       28.66      2.07 o
  13   4   9       11.81        8.84      1.78 o
  14   4   9        5.90        5.60      2.18 o
   1   5   9      195.81      188.04      2.31 o
   2   5   9       17.67       28.93      0.97 o
   3   5   9      360.47      367.22      3.24 o
   4   5   9      283.78      274.08      2.35 o
   5   5   9      517.54      519.39      3.79 o
   6   5   9      163.84      147.29      1.72 o
   7   5   9       19.13       16.68      0.92 o
   8   5   9       44.77       46.23      1.34 o
   9   5   9       28.04       27.90      1.06 o
  10   5   9       20.62       20.72      1.15 o
  11   5   9       13.64       12.86      1.43 o
  12   5   9       71.70       77.17      2.82 o
  13   5   9       12.34       15.12      2.31 o
  14   5   9       19.25       24.02      5.40 o
   1   6   9      146.24      163.50      2.28 o
   2   6   9      213.70      224.95      2.63 o
   3   6   9       61.53       64.96      1.29 o
   4   6   9      119.26      112.40      1.64 o
   5   6   9       32.42       35.05      1.11 o
   6   6   9       30.90       29.88      1.09 o
   7   6   9      115.48      109.18      2.10 o
   8   6   9        6.46        6.15      1.17 o
   9   6   9       44.50       48.32      1.50 o
  10   6   9        9.66        8.41      1.24 o
  11   6   9       17.17       16.70      1.31 o
  12   6   9        1.98        2.27      1.74 o
  13   6   9        0.38        1.34      2.14 o
   1   7   9       30.50       30.73      1.30 o
   2   7   9      222.27      218.03      2.73 o
   3   7   9      140.69      137.86      2.87 o
   4   7   9      104.48      100.10      1.80 o
   5   7   9      140.10      127.24      2.40 o
   6   7   9       47.44       50.83      1.57 o
   7   7   9        1.12        0.90      0.85 o
   8   7   9        6.64       10.15      1.13 o
   9   7   9        8.43        7.83      1.45 o
  10   7   9       10.42        7.13      1.22 o
  11   7   9       15.14       17.42      1.59 o
  12   7   9       11.54       11.81      1.97 o
   1   8   9       57.10       51.08      1.77 o
   2   8   9        7.07        7.29      1.20 o
   3   8   9      178.76      181.15      2.88 o
   4   8   9       75.27       81.26      1.93 o
   5   8   9      114.65      113.81      2.32 o
   6   8   9       38.05       37.31      1.93 o
   7   8   9       28.02       29.21      1.39 o
   8   8   9        5.40        4.80      1.54 o
   9   8   9       15.80       16.88      1.89 o
  10   8   9       36.29       43.38      2.11 o
  11   8   9        3.11        0.79      1.61 o
  12   8   9        4.12        4.89      1.52 o
   1   9   9       35.54       35.60      2.12 o
   2   9   9       14.97       13.34      1.40 o
   3   9   9        5.96        5.52      1.29 o
   4   9   9       18.29       21.64      1.66 o
   5   9   9       18.57       20.32      1.61 o
   6   9   9       34.85       40.20      1.77 o
   7   9   9       11.20       13.27      1.53 o
   8   9   9        9.74        8.01      1.55 o
   9   9   9        2.91        1.28      2.02 o
  10   9   9        5.10        8.26      2.17 o
  11   9   9        1.60       -0.73      1.59 o
   1  10   9       58.14       63.28      3.00 o
   2  10   9       44.94       50.77      1.99 o
   3  10   9       41.64       40.55      2.05 o
   4  10   9       31.38       30.75      2.08 o
   5  10   9        8.34        8.77      1.64 o
   6  10   9       30.69       30.45      2.25 o
   7  10   9       21.15       23.66      1.79 o
   8  10   9        3.91        3.60      1.67 o
   9  10   9       13.46       16.60      1.64 o
  10  10   9       11.14       14.47      2.46 o
   1  11   9        4.73        2.30      1.70 o
   2  11   9       19.23       20.70      2.17 o
   3  11   9        9.22       12.27      1.92 o
   4  11   9       13.99       15.44      1.91 o
   5  11   9       13.56       14.89      2.00 o
   6  11   9        5.66        8.79      2.20 o
   7  11   9        1.75       -0.27      1.78 o
   8  11   9        2.98        3.58      1.51 o
   1  12   9       15.27       14.24      2.03 o
   2  12   9        4.90        7.28      2.17 o
   3  12   9        1.61        3.10      2.05 o
   4  12   9       31.80       33.57      2.38 o
   5  12   9       24.94       23.12      2.48 o
   6  12   9       12.55       15.25      2.46 o
   1  13   9        9.82       11.00      2.41 o
   2  13   9       13.97        8.94      2.60 o
   3  13   9       24.72       26.86      3.77 o
   0   0  10     2310.66     2193.29     26.58 o
   2   0  10      961.54      941.74      7.62 o
   4   0  10      987.84     1034.88      8.02 o
   6   0  10      204.27      185.57      2.67 o
   8   0  10        7.34       10.74      2.02 o
  10   0  10      189.19      174.50      3.90 o
  12   0  10       67.41       70.65      2.72 o
  14   0  10        6.12        4.40      2.72 o
   0   1  10     1994.69     2102.42     20.22 o
   1   1  10     1765.80     1895.49     12.90 o
   2   1  10      665.03      774.75      5.00 o
   3   1  10     1792.41     1944.76     10.91 o
   4   1  10      949.24     1110.58      6.77 o
   5   1  10      190.40      192.79      1.74 o
   6   1  10        0.56        0.64      0.44 o
   7   1  10      306.44      280.92      2.93 o
   8   1  10      380.23      370.47      4.19 o
   9   1  10      177.11      184.68      2.79 o
  10   1  10      110.45      107.67      2.18 o
  11   1  10       18.91       20.32      1.77 o
  12   1  10       58.67       57.27      2.19 o
  13   1  10        7.75        7.53      1.63 o
  14   1  10       27.57       23.54      2.28 o
   0   2  10     1171.58     1322.38     15.05 o
   1   2  10     1048.86     1173.43      8.78 o
   2   2  10      668.67      745.27      5.54 o
   3   2  10       73.55       71.55      0.98 o
   4   2  10      396.55      419.82      2.88 o
   5   2  10     1066.04     1158.00      7.28 o
   6   2  10      359.69      377.55      2.97 o
   7   2  10       40.94       41.30      1.07 o
   8   2  10      462.23      447.12      4.91 o
   9   2  10       84.23       86.77      1.90 o
  10   2  10      252.69      240.31      3.31 o
  11   2  10       98.00       95.32      2.20 o
  12   2  10       37.54       38.33      2.31 o
  13   2  10       21.27       20.33      1.72 o
  14   2  10        5.27        3.69      1.93 o
   0   3  10      347.34      387.42      4.87 o
   1   3  10      308.23      327.07      3.24 o
   2   3  10      484.51      478.75      3.67 o
   3   3  10       92.48       92.23      1.20 o
   4   3  10      469.65      476.92      3.41 o
   5   3  10      462.02      498.29      3.59 o
   6   3  10        6.89        6.59      0.60 o
   7   3  10      387.97      365.91      3.45 o
   8   3  10       29.60       33.11      1.17 o
   9   3  10      269.24      259.61      3.89 o
  10   3  10       44.34       42.71      1.57 o
  11   3  10       44.07       43.01      1.57 o
  12   3  10       16.57       17.38      1.55 o
  13   3  10       12.03       14.72      1.75 o
  14   3  10        5.39        7.24      2.09 o
   0   4  10     3098.72     3249.44     35.47 o
   1   4  10      328.94      339.73      3.32 o
   2   4  10      154.36      181.26      2.30 o
   3   4  10      140.79      129.87      1.53 o
   4   4  10      539.51      555.90      3.88 o
   5   4  10       21.08       19.44      0.73 o
   6   4  10       42.29       39.87      1.11 o
   7   4  10      308.99      311.16      3.06 o
   8   4  10       83.20       86.39      1.55 o
   9   4  10      194.21      188.65      2.61 o
  10   4  10        1.27        1.19      1.10 o
  11   4  10        7.88       11.05      1.89 o
  12   4  10       34.94       34.75      2.05 o
  13   4  10        5.19        5.02      1.78 o
  14   4  10       14.93       16.53      2.05 o
   0   5  10      241.07      220.63      3.82 o
   1   5  10       89.50       83.68      1.51 o
   2   5  10      830.50      870.93      7.48 o
   3   5  10        9.39       13.41      0.78 o
   4   5  10      227.55      249.28      2.35 o
   5   5  10      823.06      826.61      5.59 o
   6   5  10      281.64      239.49      2.32 o
   7   5  10       27.39       26.89      1.13 o
   8   5  10      206.11      196.96      2.55 o
   9   5  10        8.72        9.40      0.89 o
  10   5  10        2.75        2.59      0.99 o
  11   5  10        9.95        9.30      1.41 o
  12   5  10       25.82       30.42      2.02 o
  13   5  10        3.22        4.64      1.93 o
   0   6  10       94.34       91.96      2.64 o
   1   6  10      133.34      131.75      2.00 o
   2   6  10       92.07       88.01      1.71 o
   3   6  10      235.98      229.87      2.44 o
   4   6  10      178.87      154.49      1.89 o
   5   6  10      230.54      227.17      2.87 o
   6   6  10      178.73      161.15      2.28 o
   7   6  10      100.92       95.33      1.99 o
   8   6  10      231.86      246.07      3.35 o
   9   6  10       12.19       13.21      1.43 o
  10   6  10       15.70       18.01      1.35 o
  11   6  10       57.24       63.87      2.09 o
  12   6  10       12.67       15.05      1.95 o
  13   6  10       14.68       16.01      2.53 o
   0   7  10      268.04      253.02      4.58 o
   1   7  10      329.66      313.01      3.71 o
   2   7  10       20.11       19.17      1.27 o
   3   7  10        6.28        4.19      1.14 o
   4   7  10       39.63       43.62      1.30 o
   5   7  10       51.48       51.08      1.45 o
   6   7  10       74.85       70.78      1.62 o
   7   7  10       69.72       68.76      1.62 o
   8   7  10       44.29       44.31      1.58 o
   9   7  10       17.41       16.80      1.81 o
  10   7  10        2.92        1.91      1.15 o
  11   7  10        4.70        6.82      1.47 o
  12   7  10        1.04       -1.30      1.90 o
   0   8  10      115.24      122.05      3.41 o
   1   8  10      114.81      110.26      2.40 o
   2   8  10       44.70       45.38      1.69 o
   3   8  10      330.96      319.54      3.80 o
   4   8  10       81.27       87.56      2.00 o
   5   8  10       76.32       75.42      1.95 o
   6   8  10       51.69       54.07      1.81 o
   7   8  10       33.21       34.86      1.49 o
   8   8  10       17.05       17.92      1.56 o
   9   8  10      110.59      115.50      3.44 o
  10   8  10       16.47       19.90      1.69 o
  11   8  10       22.64       24.63      1.93 o
   0   9  10       56.63       49.81      2.81 o
   1   9  10        2.64       -0.87      1.29 o
   2   9  10        4.76        3.05      1.32 o
   3   9  10       98.07       94.25      2.28 o
   4   9  10        2.80        2.88      1.42 o
   5   9  10        8.13        8.11      1.45 o
   6   9  10        3.67        4.90      1.42 o
   7   9  10        9.05       13.92      1.53 o
   8   9  10        0.57       -0.26      1.52 o
   9   9  10        0.32        0.74      2.75 o
  10   9  10        9.32       11.36      2.25 o
  11   9  10        3.34        0.32      1.62 o
   0  10  10       18.83       17.94      3.38 o
   1  10  10       77.74       69.50      2.40 o
   2  10  10       40.17       33.39      1.88 o
   3  10  10       16.46       15.57      1.68 o
   4  10  10        0.75       -0.08      1.57 o
   5  10  10       21.88       24.37      1.93 o
   6  10  10        1.09       -0.12      1.62 o
   7  10  10        3.08        3.11      1.53 o
   8  10  10        2.95        1.68      1.68 o
   9  10  10       14.79       15.21      1.66 o
   0  11  10      144.20      153.69      6.00 o
   1  11  10        8.05        7.60      1.82 o
   2  11  10        5.47        6.46      1.98 o
   3  11  10       21.28       13.31      2.41 o
   4  11  10       28.88       32.42      2.15 o
   5  11  10        5.93        8.10      2.03 o
   6  11  10        1.83       -1.94      1.94 o
   7  11  10        0.05       -1.90      1.90 o
   8  11  10        3.91       -0.47      1.80 o
   0  12  10       30.51       37.50      4.35 o
   1  12  10       18.08       16.21      2.05 o
   2  12  10        2.58        0.00      2.06 o
   3  12  10        0.18       -1.29      1.94 o
   4  12  10       14.70       18.83      2.39 o
   5  12  10        9.68       11.11      2.43 o
   6  12  10        7.22        6.08      2.47 o
   0  13  10       14.23       11.73      3.05 o
   1  13  10        5.20        6.16      2.32 o
   2  13  10        9.97       10.71      2.64 o
   3  13  10       19.48       17.95      2.80 o
   2   0  11     1921.76     2124.03     16.55 o
   4   0  11     4478.76     4606.87     33.83 o
   6   0  11     1619.44     1694.78     17.58 o
   8   0  11      106.54      108.57      3.03 o
  10   0  11       95.88      103.63      3.09 o
  12   0  11      136.29      144.24      3.81 o
  14   0  11       19.16       16.47      3.14 o
   1   1  11       19.60       15.59      0.56 o
   2   1  11     1896.48     1952.60     13.28 o
   3   1  11     2908.02     3219.23     18.31 o
   4   1  11      638.28      736.30      4.47 o
   5   1  11       84.29       91.82      1.05 o
   6   1  11      153.36      153.05      1.65 o
   7   1  11       32.22       32.02      0.88 o
   8   1  11      169.70      167.12      2.75 o
   9   1  11      134.23      129.77      2.37 o
  10   1  11      153.72      155.00      2.71 o
  11   1  11       56.95       56.96      2.59 o
  12   1  11       71.27       74.75      2.11 o
  13   1  11       31.92       35.27      2.13 o
  14   1  11       15.58       12.77      2.21 o
   1   2  11       60.18       62.15      1.15 o
   2   2  11      263.11      261.39      2.98 o
   3   2  11       73.25       65.43      0.97 o
   4   2  11      754.81      765.57      4.88 o
   5   2  11      420.80      445.68      3.10 o
   6   2  11      489.00      477.33      3.66 o
   7   2  11      106.35      104.04      1.61 o
   8   2  11      143.52      145.79      2.04 o
   9   2  11       23.83       19.79      1.24 o
  10   2  11       61.78       63.70      1.79 o
  11   2  11       40.91       44.35      2.67 o
  12   2  11       29.89       30.06      1.56 o
  13   2  11       11.25       14.53      2.27 o
  14   2  11       19.59       18.59      3.35 o
   1   3  11     1024.23     1156.31      9.17 o
   2   3  11     1832.16     1993.50     14.56 o
   3   3  11       80.51       71.68      1.10 o
   4   3  11      197.46      201.64      1.82 o
   5   3  11      126.12      127.51      1.39 o
   6   3  11      108.56      110.55      1.38 o
   7   3  11       13.93       17.41      0.92 o
   8   3  11        5.39        6.21      0.91 o
   9   3  11       11.41       13.29      1.01 o
  10   3  11      253.87      256.79      3.58 o
  11   3  11        4.06        4.56      1.21 o
  12   3  11        3.50        4.41      1.42 o
  13   3  11       22.27       20.60      1.91 o
  14   3  11        0.50        0.03      3.24 o
   1   4  11      190.45      200.99      2.35 o
   2   4  11      363.72      391.91      3.46 o
   3   4  11      235.21      248.05      2.38 o
   4   4  11       52.00       62.93      1.09 o
   5   4  11      174.28      165.39      1.75 o
   6   4  11      818.37      778.79      5.47 o
   7   4  11      209.64      208.89      2.33 o
   8   4  11       30.84       28.19      1.09 o
   9   4  11      236.20      229.66      2.96 o
  10   4  11        6.61        8.19      1.20 o
  11   4  11        9.50       10.77      1.35 o
  12   4  11       25.20       24.57      1.97 o
  13   4  11        9.86       10.40      1.92 o
  14   4  11        3.82        4.49      1.91 o
   1   5  11      437.25      447.10      4.30 o
   2   5  11      137.31      152.94      2.12 o
   3   5  11       21.96       25.81      0.89 o
   4   5  11      338.72      315.45      2.72 o
   5   5  11       28.16       32.20      0.98 o
   6   5  11      128.10      136.76      1.77 o
   7   5  11      347.05      332.16      4.70 o
   8   5  11      142.40      145.92      2.75 o
   9   5  11        8.04        7.29      0.94 o
  10   5  11        8.67        7.93      1.13 o
  11   5  11        0.66        0.09      1.25 o
  12   5  11       33.96       36.53      1.99 o
  13   5  11        4.66        6.77      2.19 o
   1   6  11      163.41      150.59      2.18 o
   2   6  11      553.80      557.16      5.19 o
   3   6  11      176.40      171.55      2.71 o
   4   6  11      107.46      107.58      1.74 o
   5   6  11        0.55        0.70      0.87 o
   6   6  11       69.22       75.06      1.54 o
   7   6  11        3.58        3.38      0.90 o
   8   6  11       84.75       81.46      1.89 o
   9   6  11       40.22       43.32      1.49 o
  10   6  11       23.60       22.43      1.49 o
  11   6  11       31.81       35.12      1.66 o
  12   6  11        2.88        6.09      1.69 o
  13   6  11        1.19       -1.70      2.23 o
   1   7  11       13.38       15.44      1.23 o
   2   7  11      586.09      577.64      5.69 o
   3   7  11        1.44        0.14      0.98 o
   4   7  11       38.21       44.09      1.55 o
   5   7  11       24.22       24.37      1.27 o
   6   7  11      341.66      315.79      4.48 o
   7   7  11        6.23        3.24      1.06 o
   8   7  11       17.12       18.29      1.29 o
   9   7  11       36.65       37.00      1.89 o
  10   7  11        2.84        2.76      1.19 o
  11   7  11        2.30        3.40      1.54 o
  12   7  11        6.80        8.41      2.14 o
   1   8  11       13.44       13.68      1.35 o
   2   8  11      130.42      127.48      2.53 o
   3   8  11        7.47        7.11      1.28 o
   4   8  11       31.49       32.19      1.55 o
   5   8  11      112.46      110.47      2.34 o
   6   8  11       32.66       28.94      1.64 o
   7   8  11       45.08       39.59      1.58 o
   8   8  11       38.24       44.00      1.90 o
   9   8  11       42.16       44.65      2.55 o
  10   8  11       27.56       33.58      2.12 o
  11   8  11        2.42       -1.78      1.78 o
   1   9  11       21.07       16.76      1.57 o
   2   9  11       15.09       14.96      1.53 o
   3   9  11        0.00        1.49      1.36 o
   4   9  11       24.71       24.43      1.83 o
   5   9  11       51.67       47.36      2.04 o
   6   9  11        8.53        8.26      1.50 o
   7   9  11       38.51       38.94      1.87 o
   8   9  11       27.67       29.60      1.94 o
   9   9  11        7.34        7.05      1.58 o
  10   9  11       17.36       20.26      2.67 o
   1  10  11       15.66       21.13      1.82 o
   2  10  11       36.10       38.36      1.97 o
   3  10  11       14.19       15.15      1.85 o
   4  10  11       35.07       33.60      2.12 o
   5  10  11        5.70        5.02      1.71 o
   6  10  11       22.26       19.27      1.94 o
   7  10  11       21.03       23.72      1.98 o
   8  10  11       22.01       19.68      1.98 o
   9  10  11       13.27       12.48      1.70 o
   1  11  11       13.96       14.85      1.91 o
   2  11  11       24.90       30.73      2.89 o
   3  11  11        7.86        6.95      2.05 o
   4  11  11       35.77       37.01      2.55 o
   5  11  11        1.24       -0.62      2.03 o
   6  11  11        3.82        1.35      2.23 o
   7  11  11        3.25        1.32      2.06 o
   8  11  11        6.12        5.00      1.57 o
   1  12  11        0.71        1.22      1.98 o
   2  12  11       35.39       38.91      2.85 o
   3  12  11        2.47        3.07      2.60 o
   4  12  11       12.87       17.17      2.44 o
   5  12  11       11.28       10.73      2.45 o
   6  12  11       16.72       17.40      2.69 o
   1  13  11        3.16        9.10      2.44 o
   2  13  11        9.42       12.16      2.66 o
   0   0  12     2323.87     2572.31     31.14 o
   2   0  12     1086.71     1151.05      9.78 o
   4   0  12     1679.70     1757.11     13.33 o
   6   0  12      118.84      105.57      1.72 o
   8   0  12      570.09      545.25      8.54 o
  10   0  12      109.45      109.08      3.71 o
  12   0  12       94.81      106.29      3.52 o
  14   0  12        9.43       14.98      3.54 o
   0   1  12     3597.23     3878.14     36.84 o
   1   1  12      955.70     1017.52      6.71 o
   2   1  12     3174.12     3455.98     21.84 o
   3   1  12      304.32      314.72      2.20 o
   4   1  12      235.21      245.15      1.90 o
   5   1  12       77.88       71.95      0.98 o
   6   1  12      143.98      145.60      1.53 o
   7   1  12      580.84      561.61      4.74 o
   8   1  12      210.49      207.36      2.96 o
   9   1  12       29.53       30.15      1.33 o
  10   1  12       72.55       67.59      1.90 o
  11   1  12        5.03        3.85      1.21 o
  12   1  12       61.20       54.88      2.33 o
  13   1  12        2.69        1.70      1.54 o
  14   1  12       10.98        8.48      2.56 o
   0   2  12      717.39      767.20      8.59 o
   1   2  12      770.58      843.36      6.18 o
   2   2  12     1439.12     1594.12     10.69 o
   3   2  12     2939.90     3174.41     18.56 o
   4   2  12      223.74      232.25      1.82 o
   5   2  12      300.01      320.51      2.50 o
   6   2  12      351.27      334.20      2.62 o
   7   2  12      117.43      112.41      1.64 o
   8   2  12       23.26       24.09      1.05 o
   9   2  12       16.30       17.25      1.40 o
  10   2  12      113.31      106.99      2.32 o
  11   2  12       44.75       43.57      1.73 o
  12   2  12       22.83       23.19      2.43 o
  13   2  12        7.14       10.13      1.70 o
  14   2  12       12.29       11.54      2.37 o
   0   3  12      179.33      186.89      3.22 o
   1   3  12      201.07      210.03      2.48 o
   2   3  12      624.68      649.09      5.23 o
   3   3  12      116.36      107.27      1.33 o
   4   3  12       82.28       90.35      1.18 o
   5   3  12     1044.33     1044.33      6.56 o
   6   3  12       72.56       71.97      1.11 o
   7   3  12      245.61      229.23      2.31 o
   8   3  12      561.51      551.29      4.89 o
   9   3  12      292.15      275.58      3.24 o
  10   3  12        2.48        3.43      1.20 o
  11   3  12       10.65       14.15      1.35 o
  12   3  12        6.50        6.99      1.41 o
  13   3  12        4.18        5.44      1.76 o
  14   3  12        2.99        0.62      1.97 o
   0   4  12     1381.74     1370.42     15.94 o
   1   4  12       12.47       15.63      0.83 o
   2   4  12       30.18       39.87      1.01 o
   3   4  12       93.10      102.98      1.36 o
   4   4  12      398.05      399.30      3.11 o
   5   4  12      249.54      256.32      2.95 o
   6   4  12      111.64      114.04      1.46 o
   7   4  12      326.07      283.02      2.90 o
   8   4  12       91.59       94.76      1.75 o
   9   4  12      130.78      118.94      2.71 o
  10   4  12       42.16       40.46      2.17 o
  11   4  12        7.94        8.57      1.35 o
  12   4  12       24.26       25.35      1.75 o
  13   4  12       19.57       23.30      2.16 o
  14   4  12       34.26       36.54      2.46 o
   0   5  12      621.67      711.74     13.44 o
   1   5  12       39.19       42.43      1.18 o
   2   5  12      221.59      225.63      2.66 o
   3   5  12      109.51      112.03      1.56 o
   4   5  12      336.19      352.58      3.13 o
   5   5  12      223.85      237.55      2.36 o
   6   5  12      445.49      424.13      3.59 o
   7   5  12      114.82      124.31      2.01 o
   8   5  12      137.99      125.99      2.19 o
   9   5  12        2.92        2.06      0.91 o
  10   5  12        6.10        6.92      1.15 o
  11   5  12       16.12       18.51      1.60 o
  12   5  12        5.00        6.63      1.76 o
  13   5  12        8.18        7.15      2.26 o
   0   6  12      428.51      432.14      6.45 o
   1   6  12       81.16       84.10      1.85 o
   2   6  12      110.28      116.24      2.05 o
   3   6  12       20.45       18.02      1.08 o
   4   6  12      256.95      263.53      2.76 o
   5   6  12      468.93      445.77      4.42 o
   6   6  12      457.61      433.42      4.29 o
   7   6  12      202.63      183.76      2.95 o
   8   6  12        7.14       11.16      1.16 o
   9   6  12       19.64       15.05      1.29 o
  10   6  12       20.35       24.00      1.56 o
  11   6  12       34.21       45.51      1.73 o
  12   6  12        4.49        8.91      1.79 o
  13   6  12       12.23       10.96      2.78 o
   0   7  12      104.09       97.27      2.94 o
   1   7  12      271.78      258.41      3.51 o
   2   7  12        6.23        8.52      1.18 o
   3   7  12      313.07      295.93      3.49 o
   4   7  12      165.94      149.60      2.95 o
   5   7  12       27.64       24.92      1.49 o
   6   7  12       27.45       25.10      1.66 o
   7   7  12        3.01        2.14      1.03 o
   8   7  12       29.27       28.82      1.47 o
   9   7  12       25.30       26.25      1.73 o
  10   7  12        8.22       11.22      1.45 o
  11   7  12       19.52       23.58      1.85 o
  12   7  12        7.82        8.10      2.22 o
   0   8  12       15.18       14.44      2.08 o
   1   8  12      130.60      128.61      2.64 o
   2   8  12      131.25      130.22      3.20 o
   3   8  12       98.55      101.46      2.46 o
   4   8  12       33.62       32.60      1.64 o
   5   8  12       41.05       45.34      1.84 o
   6   8  12        7.30        9.29      1.44 o
   7   8  12        9.98       12.73      1.35 o
   8   8  12        7.62        5.72      1.84 o
   9   8  12       38.13       42.94      2.77 o
  10   8  12        9.30        9.61      1.81 o
  11   8  12        7.57        7.12      1.96 o
   0   9  12       28.92       24.74      2.45 o
   1   9  12       28.38       27.83      1.77 o
   2   9  12       11.31        8.54      1.46 o
   3   9  12       74.92       73.22      2.30 o
   4   9  12       73.46       72.23      2.43 o
   5   9  12       25.34       24.77      1.85 o
   6   9  12        9.80        7.81      1.56 o
   7   9  12        5.97        8.16      1.54 o
   8   9  12       21.71       25.50      1.97 o
   9   9  12        9.07        6.44      2.18 o
  10   9  12        1.72        0.04      2.27 o
   0  10  12      152.05      149.97      4.73 o
   1  10  12       99.98      108.08      2.80 o
   2  10  12       11.83       12.32      1.66 o
   3  10  12        3.07        1.08      1.64 o
   4  10  12        7.39        8.27      1.82 o
   5  10  12        6.82        7.89      1.86 o
   6  10  12        7.17        7.73      2.01 o
   7  10  12        2.40        5.79      1.71 o
   8  10  12        8.95        8.06      1.93 o
   9  10  12        8.20       11.75      1.71 o
   0  11  12      142.07      164.12      5.20 o
   1  11  12        9.05       12.12      1.90 o
   2  11  12       10.28       13.59      2.15 o
   3  11  12       12.85       14.09      2.18 o
   4  11  12       14.76       17.60      2.22 o
   5  11  12        0.90       -0.25      2.06 o
   6  11  12        0.71       -2.19      2.19 o
   7  11  12        3.67        3.70      2.15 o
   0  12  12       14.45       19.10      2.99 o
   1  12  12       15.78       17.10      2.26 o
   2  12  12        8.28        9.54      2.48 o
   3  12  12        1.14        3.88      2.31 o
   4  12  12        6.84        5.62      2.25 o
   5  12  12        8.45        7.68      2.44 o
   0  13  12        4.08        5.44      3.24 o
   1  13  12       17.66       22.48      2.67 o
   2   0  13     2989.38     3414.30     27.63 o
   4   0  13     1002.84     1001.39      7.97 o
   6   0  13       70.94       72.20      1.47 o
   8   0  13       18.99       21.71      1.81 o
  10   0  13       89.30       83.97      3.09 o
  12   0  13      239.53      253.06      5.52 o
  14   0  13       36.49       32.10      3.78 o
   1   1  13     2039.67     2208.25     14.36 o
   2   1  13      752.50      802.11      5.59 o
   3   1  13      179.88      175.24      1.50 o
   4   1  13      141.65      138.33      1.34 o
   5   1  13        2.23        1.09      0.46 o
   6   1  13       95.42      101.69      1.22 o
   7   1  13      319.98      303.48      2.85 o
   8   1  13      209.77      202.57      2.72 o
   9   1  13       71.37       71.43      1.93 o
  10   1  13      156.46      161.93      2.90 o
  11   1  13       41.36       42.09      1.70 o
  12   1  13       34.45       38.21      1.75 o
  13   1  13       17.31       14.39      1.66 o
  14   1  13        2.58        2.80      3.19 o
   1   2  13      599.19      658.94      5.21 o
   2   2  13      775.84      812.53      5.63 o
   3   2  13       31.26       36.29      0.75 o
   4   2  13      217.25      218.06      1.78 o
   5   2  13      206.43      207.37      1.77 o
   6   2  13      603.03      594.52      4.22 o
   7   2  13      433.74      416.85      3.58 o
   8   2  13       38.83       37.89      1.25 o
   9   2  13       69.85       68.20      1.88 o
  10   2  13      152.45      145.01      2.68 o
  11   2  13       49.64       55.77      1.94 o
  12   2  13       43.30       45.47      1.92 o
  13   2  13        3.69        4.89      1.69 o
  14   2  13       22.01       26.62      2.36 o
   1   3  13       21.53       33.94      1.15 o
   2   3  13     1336.89     1312.50      9.58 o
   3   3  13      233.04      249.61      2.18 o
   4   3  13      143.41      137.54      1.48 o
   5   3  13      145.28      153.75      1.55 o
   6   3  13      431.28      423.36      3.36 o
   7   3  13      173.98      163.31      1.90 o
   8   3  13       54.52       55.60      1.28 o
   9   3  13        6.95        4.96      0.96 o
  10   3  13       23.07       22.51      1.46 o
  11   3  13        5.76        6.52      1.32 o
  12   3  13        1.28        0.56      1.36 o
  13   3  13       58.92       61.97      3.66 o
  14   3  13        3.04        2.44      2.00 o
   1   4  13      337.00      325.05      3.33 o
   2   4  13        8.31        7.04      0.70 o
   3   4  13       28.73       31.05      0.87 o
   4   4  13      484.50      455.39      3.60 o
   5   4  13      438.17      432.36      3.31 o
   6   4  13      338.52      323.07      2.73 o
   7   4  13      320.20      301.42      3.00 o
   8   4  13       20.45       18.92      1.12 o
   9   4  13        3.32        3.74      1.01 o
  10   4  13        4.94        4.74      1.04 o
  11   4  13        6.20        5.65      1.38 o
  12   4  13       27.80       30.38      1.87 o
  13   4  13        3.69        5.49      1.94 o
   1   5  13        8.32        7.28      0.85 o
   2   5  13      320.51      320.29      3.85 o
   3   5  13      223.32      202.60      2.51 o
   4   5  13      112.22      104.55      1.56 o
   5   5  13      405.89      408.40      3.63 o
   6   5  13       96.15       94.53      1.61 o
   7   5  13       45.48       44.32      1.35 o
   8   5  13       62.21       55.91      1.44 o
   9   5  13       39.91       41.62      1.37 o
  10   5  13        2.51        1.76      1.11 o
  11   5  13       15.62       17.60      1.65 o
  12   5  13        5.56        4.83      2.01 o
  13   5  13        8.14        9.83      2.38 o
   1   6  13       70.56       74.49      1.68 o
   2   6  13      141.02      138.78      2.23 o
   3   6  13      261.87      276.57      3.31 o
   4   6  13        2.33        2.21      0.85 o
   5   6  13       39.51       42.94      1.45 o
   6   6  13      104.50      109.64      2.03 o
   7   6  13       82.67       84.54      1.72 o
   8   6  13       89.21       88.09      1.85 o
   9   6  13       15.75       15.53      1.36 o
  10   6  13       13.39       15.28      1.34 o
  11   6  13       63.43       68.12      2.06 o
  12   6  13        5.78        4.43      1.77 o
   1   7  13       56.17       64.45      1.86 o
   2   7  13       81.08       82.54      1.96 o
   3   7  13       18.20       21.05      1.35 o
   4   7  13      236.88      236.52      3.20 o
   5   7  13       75.96       72.72      2.03 o
   6   7  13       28.27       30.39      1.51 o
   7   7  13       31.29       29.66      1.42 o
   8   7  13       49.24       52.13      2.78 o
   9   7  13       13.35       15.27      1.63 o
  10   7  13       22.51       27.41      2.13 o
  11   7  13       11.50       17.57      2.07 o
  12   7  13        6.43        2.69      1.96 o
   1   8  13       81.91       87.84      2.22 o
   2   8  13        6.98        8.53      1.35 o
   3   8  13       97.90       94.50      2.34 o
   4   8  13       23.79       20.10      2.05 o
   5   8  13        9.54        8.47      1.43 o
   6   8  13       23.29       23.97      1.69 o
   7   8  13       77.90       76.49      2.09 o
   8   8  13       26.68       28.61      1.86 o
   9   8  13       47.97       50.05      2.91 o
  10   8  13        9.92       11.98      1.88 o
  11   8  13        3.14        4.26      2.41 o
   1   9  13      162.00      162.77      3.11 o
   2   9  13       60.52       63.93      2.16 o
   3   9  13       21.32       21.23      1.82 o
   4   9  13       44.23       45.33      2.27 o
   5   9  13       46.90       47.74      2.21 o
   6   9  13       19.77       22.31      1.81 o
   7   9  13       13.21       13.74      1.68 o
   8   9  13       65.17       66.08      3.38 o
   9   9  13       34.83       32.95      2.68 o
  10   9  13        5.06        4.22      2.09 o
   1  10  13        3.27        2.69      1.62 o
   2  10  13       24.36       28.88      1.90 o
   3  10  13       26.38       28.79      2.09 o
   4  10  13       38.01       38.96      2.80 o
   5  10  13        4.45        2.41      1.92 o
   6  10  13        4.47        3.64      2.11 o
   7  10  13       12.33       12.64      1.85 o
   8  10  13       15.71       12.94      2.03 o
   9  10  13        2.73        1.44      1.60 o
   1  11  13       34.88       34.84      2.21 o
   2  11  13       22.70       25.66      2.67 o
   3  11  13       25.47       28.43      2.43 o
   4  11  13       18.33       17.27      2.28 o
   5  11  13        5.73        6.74      2.21 o
   6  11  13        7.40        7.45      2.39 o
   7  11  13        6.14        7.51      2.21 o
   1  12  13        6.86       11.85      2.18 o
   2  12  13       56.95       73.64      3.49 o
   3  12  13        2.04        1.61      2.33 o
   4  12  13       15.79       21.67      2.56 o
   5  12  13       18.03       23.55      2.72 o
   0   0  14     2051.47     2059.84     25.24 o
   2   0  14     1618.01     1717.89     14.44 o
   4   0  14     2192.46     2323.23     17.61 o
   6   0  14      969.39      958.70      9.31 o
   8   0  14      342.10      322.22      8.17 o
  10   0  14        5.04        3.27      1.71 o
  12   0  14       37.72       35.69      2.51 o
  14   0  14        0.20       -0.29      4.01 o
   0   1  14     1507.93     1626.11     14.41 o
   1   1  14      625.58      643.91      4.31 o
   2   1  14     1019.28     1010.49      6.77 o
   3   1  14       15.16       13.05      0.54 o
   4   1  14      159.47      165.27      1.53 o
   5   1  14       32.23       36.00      0.90 o
   6   1  14      277.01      271.87      2.27 o
   7   1  14      106.90      101.45      1.37 o
   8   1  14      312.15      301.61      3.38 o
   9   1  14      155.42      149.95      2.66 o
  10   1  14       40.47       44.19      3.27 o
  11   1  14        0.74        1.99      1.28 o
  12   1  14       16.29       16.39      1.53 o
  13   1  14        2.37        3.65      1.52 o
  14   1  14        7.36        9.05      2.85 o
   0   2  14     1207.60     1284.93     12.84 o
   1   2  14       74.51       79.25      1.31 o
   2   2  14      226.02      214.90      2.23 o
   3   2  14       49.57       57.45      0.93 o
   4   2  14      135.60      146.31      1.42 o
   5   2  14      159.64      153.14      1.50 o
   6   2  14       71.52       75.41      1.22 o
   7   2  14      220.43      200.68      2.18 o
   8   2  14       64.77       60.21      1.53 o
   9   2  14      130.99      120.65      2.48 o
  10   2  14       13.34       12.98      1.40 o
  11   2  14       15.72       15.59      1.90 o
  12   2  14       10.22       12.19      1.51 o
  13   2  14        3.88        4.94      1.59 o
  14   2  14        6.43        8.74      2.15 o
   0   3  14      263.49      246.82      6.05 o
   1   3  14      110.08      115.64      1.74 o
   2   3  14      291.72      295.62      2.83 o
   3   3  14      872.26      901.81      6.47 o
   4   3  14      338.95      363.54      2.77 o
   5   3  14      380.66      388.71      2.91 o
   6   3  14      254.30      239.14      2.24 o
   7   3  14        4.53        4.29      0.78 o
   8   3  14      204.70      194.60      2.41 o
   9   3  14       29.76       29.34      1.31 o
  10   3  14        5.45        2.64      1.32 o
  11   3  14        8.54        8.74      1.37 o
  12   3  14       25.31       21.10      1.70 o
  13   3  14        8.78        9.15      1.91 o
  14   3  14        5.10        6.00      2.32 o
   0   4  14      695.40      752.88      9.62 o
   1   4  14      172.70      164.32      2.15 o
   2   4  14        5.89        4.33      0.75 o
   3   4  14      270.35      276.82      2.54 o
   4   4  14       43.04       47.67      1.03 o
   5   4  14      224.52      236.25      2.21 o
   6   4  14        7.52        8.70      0.79 o
   7   4  14      304.07      287.24      3.04 o
   8   4  14       58.47       56.91      1.39 o
   9   4  14       59.16       49.53      1.48 o
  10   4  14       19.13       16.77      1.26 o
  11   4  14        4.45        3.38      1.39 o
  12   4  14       31.79       35.16      1.98 o
  13   4  14        1.20        4.67      2.25 o
   0   5  14      953.81      970.84     12.24 o
   1   5  14       90.20       86.73      2.11 o
   2   5  14      285.10      261.04      3.06 o
   3   5  14       31.51       28.40      1.04 o
   4   5  14      146.90      150.45      2.02 o
   5   5  14      571.08      537.27      4.85 o
   6   5  14       23.10       22.10      1.07 o
   7   5  14       36.05       40.23      1.26 o
   8   5  14        6.63        4.50      0.85 o
   9   5  14        9.69        6.12      1.06 o
  10   5  14        8.17        8.50      1.25 o
  11   5  14        8.00        8.54      1.71 o
  12   5  14       13.79       20.31      2.07 o
  13   5  14        5.37        4.36      2.16 o
   0   6  14      440.24      425.00      6.41 o
   1   6  14       17.52       17.66      1.16 o
   2   6  14      384.61      367.14      5.26 o
   3   6  14      541.22      522.46      5.43 o
   4   6  14       27.45       28.15      1.22 o
   5   6  14      153.88      145.82      2.40 o
   6   6  14      129.17      135.82      2.31 o
   7   6  14       44.53       35.48      1.60 o
   8   6  14       31.03       26.17      1.29 o
   9   6  14       13.04       15.39      1.38 o
  10   6  14        0.87        1.15      1.12 o
  11   6  14       15.38       17.40      1.44 o
  12   6  14        0.45       -1.81      1.84 o
   0   7  14      267.65      259.66      4.91 o
   1   7  14       80.47       77.70      2.01 o
   2   7  14       40.51       39.01      1.64 o
   3   7  14      387.56      375.37      4.32 o
   4   7  14      318.85      294.56      3.89 o
   5   7  14       66.73       60.87      2.31 o
   6   7  14      139.20      137.71      2.66 o
   7   7  14       83.73       93.49      2.15 o
   8   7  14       16.18       20.65      1.63 o
   9   7  14        8.78        7.36      1.65 o
  10   7  14       24.24       30.39      1.86 o
  11   7  14       19.10       23.14      1.94 o
  12   7  14       16.44       24.47      2.54 o
   0   8  14      193.42      188.18      4.70 o
   1   8  14      161.73      161.68      2.98 o
   2   8  14      155.86      144.83      2.81 o
   3   8  14       18.98       24.87      1.59 o
   4   8  14       76.74       76.55      2.72 o
   5   8  14        0.62        2.17      1.34 o
   6   8  14        8.70        5.94      1.50 o
   7   8  14       19.39       24.97      1.56 o
   8   8  14       12.51       15.95      1.74 o
   9   8  14        0.90        0.67      2.58 o
  10   8  14       19.92       23.25      2.03 o
  11   8  14        4.54        3.28      1.92 o
   0   9  14        6.37        7.24      2.11 o
   1   9  14       49.62       53.14      2.15 o
   2   9  14       24.51       26.34      1.73 o
   3   9  14       21.23       19.84      1.85 o
   4   9  14       25.00       26.51      2.12 o
   5   9  14       17.40       13.71      1.72 o
   6   9  14        2.70       -1.55      1.55 o
   7   9  14       23.72       23.03      1.85 o
   8   9  14       15.74       17.87      1.94 o
   9   9  14        4.86        5.16      1.82 o
  10   9  14        0.44       -2.02      2.02 o
   0  10  14       68.27       70.77      3.51 o
   1  10  14       57.55       64.86      3.12 o
   2  10  14       19.00       16.81      1.78 o
   3  10  14       17.58       18.51      2.10 o
   4  10  14       26.22       29.96      2.24 o
   5  10  14       10.10       10.77      2.13 o
   6  10  14        8.30        8.77      2.25 o
   7  10  14        9.68        8.48      1.87 o
   8  10  14        3.97        4.12      1.93 o
   9  10  14        2.45       -0.25      1.60 o
   0  11  14      200.18      224.79      7.03 o
   1  11  14        3.53        7.60      1.89 o
   2  11  14        8.85        5.90      2.09 o
   3  11  14        6.91       10.73      2.16 o
   4  11  14       15.11       22.01      2.74 o
   5  11  14        0.26       -0.51      2.12 o
   6  11  14        1.17        0.67      2.29 o
   7  11  14        1.63       -2.08      2.08 o
   0  12  14       16.17       21.13      3.16 o
   1  12  14        7.46        8.49      2.16 o
   2  12  14        0.87        7.13      2.47 o
   3  12  14        4.96        3.45      2.40 o
   4  12  14        3.56        2.72      2.34 o
   5  12  14        8.08        7.42      2.47 o
   2   0  15       35.12       33.49      1.09 o
   4   0  15      721.99      757.88      6.30 o
   6   0  15      407.50      404.53      4.61 o
   8   0  15      831.50      799.63      9.62 o
  10   0  15       41.24       34.54      2.34 o
  12   0  15      123.04      130.68      4.12 o
  14   0  15       22.45       23.12      6.57 o
   1   1  15       94.09       90.63      1.18 o
   2   1  15      584.10      614.29      4.18 o
   3   1  15      285.26      303.16      2.19 o
   4   1  15      208.28      208.97      1.74 o
   5   1  15       23.82       22.90      0.66 o
   6   1  15      167.72      153.55      1.62 o
   7   1  15      160.97      156.47      1.79 o
   8   1  15       99.66       98.07      1.88 o
   9   1  15      111.74      113.19      2.40 o
  10   1  15       54.21       58.09      2.17 o
  11   1  15       11.96        9.31      1.39 o
  12   1  15        9.39       11.50      1.52 o
  13   1  15        0.40       -0.47      1.41 o
  14   1  15        1.72        2.95      2.20 o
   1   2  15      244.37      270.77      2.76 o
   2   2  15      479.65      484.40      3.96 o
   3   2  15        4.29        1.29      0.49 o
   4   2  15       76.47       81.92      1.28 o
   5   2  15      220.07      235.40      2.00 o
   6   2  15      166.00      162.08      1.79 o
   7   2  15      768.34      754.35      5.92 o
   8   2  15      132.01      124.30      2.14 o
   9   2  15        0.31        1.55      0.87 o
  10   2  15       35.40       39.34      1.67 o
  11   2  15        6.44        6.96      1.41 o
  12   2  15       27.24       34.19      1.85 o
  13   2  15        2.57        2.31      1.60 o
  14   2  15        5.55        5.80      2.65 o
   1   3  15      211.69      207.13      2.39 o
   2   3  15      165.63      166.28      1.91 o
   3   3  15       35.88       36.45      0.90 o
   4   3  15      446.72      392.04      2.98 o
   5   3  15        8.73        6.40      0.64 o
   6   3  15      134.82      120.21      1.56 o
   7   3  15       38.09       40.89      1.11 o
   8   3  15      173.31      176.61      2.34 o
   9   3  15        6.79        5.69      1.06 o
  10   3  15       15.86       19.31      1.49 o
  11   3  15       21.77       22.72      2.16 o
  12   3  15        2.99        2.01      1.52 o
  13   3  15       39.30       47.65      2.35 o
   1   4  15      175.25      183.26      2.35 o
   2   4  15        9.17       10.32      0.86 o
   3   4  15       49.24       47.12      1.29 o
   4   4  15       65.91       64.15      1.20 o
   5   4  15       98.29       95.63      1.47 o
   6   4  15      264.32      271.53      2.65 o
   7   4  15       42.11       48.30      1.16 o
   8   4  15       39.32       38.47      1.16 o
   9   4  15       40.59       43.32      1.35 o
  10   4  15        4.96        4.93      1.29 o
  11   4  15       15.01       15.48      1.69 o
  12   4  15       12.74       16.29      1.93 o
  13   4  15        0.45        0.61      1.96 o
   1   5  15      229.08      210.18      2.63 o
   2   5  15      109.25      112.48      2.00 o
   3   5  15      123.41      118.78      1.98 o
   4   5  15      106.16      107.63      1.80 o
   5   5  15      470.48      446.87      4.23 o
   6   5  15      129.94      136.31      1.99 o
   7   5  15      175.48      172.73      2.32 o
   8   5  15       14.52       14.85      1.00 o
   9   5  15       19.05       21.19      1.29 o
  10   5  15       18.51       17.22      1.38 o
  11   5  15       13.45       15.95      1.77 o
  12   5  15       35.82       45.18      2.44 o
  13   5  15        0.26       -1.57      2.05 o
   1   6  15       44.19       42.50      1.57 o
   2   6  15      329.40      309.20      4.25 o
   3   6  15       12.76       14.51      1.18 o
   4   6  15       15.91       16.49      1.19 o
   5   6  15       43.95       49.04      1.63 o
   6   6  15        3.23        3.79      1.10 o
   7   6  15       15.11       17.74      1.22 o
   8   6  15       11.77       16.02      1.36 o
   9   6  15       33.17       38.12      1.75 o
  10   6  15        0.27        0.78      1.18 o
  11   6  15       11.30       11.03      1.42 o
  12   6  15        1.06       -0.93      1.90 o
   1   7  15      133.12      124.65      2.73 o
   2   7  15       17.08       16.06      1.37 o
   3   7  15      110.78      109.59      2.32 o
   4   7  15      125.71      117.78      2.92 o
   5   7  15       98.30       96.59      2.99 o
   6   7  15       97.30       87.61      2.38 o
   7   7  15        7.00        4.71      1.24 o
   8   7  15       28.78       31.44      1.82 o
   9   7  15        6.04        6.16      1.67 o
  10   7  15        5.13        5.91      1.58 o
  11   7  15        1.85        0.25      1.66 o
   1   8  15      137.89      137.91      2.79 o
   2   8  15       44.11       46.02      1.86 o
   3   8  15      109.81      101.07      2.85 o
   4   8  15        4.33        4.81      1.51 o
   5   8  15       24.28       25.43      2.23 o
   6   8  15       21.03       20.83      1.69 o
   7   8  15       11.97       12.96      1.59 o
   8   8  15        4.14        0.31      1.52 o
   9   8  15       22.39       19.56      2.22 o
  10   8  15       33.98       36.56      2.34 o
  11   8  15        5.84        6.40      2.05 o
   1   9  15       71.29       74.72      2.42 o
   2   9  15      219.41      229.91      4.09 o
   3   9  15       45.40       46.94      2.20 o
   4   9  15       15.73        8.99      1.81 o
   5   9  15       10.87       11.08      1.84 o
   6   9  15        7.06        7.05      1.92 o
   7   9  15        0.15        1.03      1.53 o
   8   9  15        2.21        2.48      2.07 o
   9   9  15       21.62       23.32      3.30 o
  10   9  15       14.81       16.35      2.35 o
   1  10  15        5.27        8.97      1.74 o
   2  10  15       15.81       21.17      1.95 o
   3  10  15        0.81        2.85      1.92 o
   4  10  15       24.06       35.25      2.43 o
   5  10  15       15.54       15.51      2.23 o
   6  10  15       22.65       24.58      2.59 o
   7  10  15        3.91        3.66      1.76 o
   8  10  15        0.47       -0.39      1.86 o
   1  11  15       19.17       22.58      2.11 o
   2  11  15        4.89        4.29      2.10 o
   3  11  15       19.13       18.27      2.31 o
   4  11  15        0.01        0.09      2.04 o
   5  11  15        9.76       12.35      2.79 o
   6  11  15       12.44       17.35      2.64 o
   7  11  15        2.09       -2.13      2.13 o
   1  12  15        2.88        5.55      2.28 o
   2  12  15       38.70       44.19      3.12 o
   3  12  15       20.60       24.45      2.81 o
   4  12  15        8.54       13.16      2.61 o
   0   0  16      959.08      923.59     12.26 o
   2   0  16      502.51      516.33      4.83 o
   4   0  16      754.87      712.78      6.03 o
   6   0  16      810.42      757.39      7.76 o
   8   0  16      268.39      252.88      4.06 o
  10   0  16       56.99       63.64      4.55 o
  12   0  16       10.71       11.18      2.19 o
  14   0  16        8.57       11.30      3.58 o
   0   1  16      179.14      186.75      2.61 o
   1   1  16       11.27       13.10      0.64 o
   2   1  16      408.92      403.25      3.10 o
   3   1  16      111.18      120.01      1.28 o
   4   1  16       53.23       58.35      0.95 o
   5   1  16       70.33       69.21      1.04 o
   6   1  16       46.83       38.20      0.94 o
   7   1  16       98.48       84.80      1.31 o
   8   1  16      219.24      194.47      2.43 o
   9   1  16       27.73       26.80      1.50 o
  10   1  16       11.38        9.71      1.41 o
  11   1  16        4.50        8.04      1.39 o
  12   1  16       23.79       29.26      1.80 o
  13   1  16       13.80       20.32      1.73 o
  14   1  16        7.84        5.61      2.12 o
   0   2  16      127.83      124.55      2.40 o
   1   2  16      280.01      269.95      2.76 o
   2   2  16      127.58      139.80      1.71 o
   3   2  16       78.36       76.74      1.21 o
   4   2  16      894.52      877.36      5.77 o
   5   2  16      405.77      415.51      3.04 o
   6   2  16       53.62       57.57      1.14 o
   7   2  16      148.73      143.67      1.82 o
   8   2  16        5.00        2.47      0.82 o
   9   2  16       98.27       93.95      1.91 o
  10   2  16        7.18        7.34      1.36 o
  11   2  16        2.79        3.11      1.38 o
  12   2  16        9.26       10.09      2.05 o
  13   2  16       11.88       14.65      1.84 o
   0   3  16     1042.91     1026.20     10.74 o
   1   3  16      152.02      145.07      1.88 o
   2   3  16      636.71      630.85      5.02 o
   3   3  16      126.67      126.40      1.54 o
   4   3  16      253.87      244.20      2.20 o
   5   3  16      226.59      221.59      2.04 o
   6   3  16       45.29       48.89      1.08 o
   7   3  16       39.85       37.00      1.10 o
   8   3  16       47.01       45.66      1.13 o
   9   3  16       29.47       28.44      1.35 o
  10   3  16        5.47        4.56      1.47 o
  11   3  16        0.10       -1.32      1.32 o
  12   3  16        3.85        2.46      1.52 o
  13   3  16        3.74        5.00      1.97 o
   0   4  16      643.74      623.55      7.76 o
   1   4  16      238.91      225.44      2.67 o
   2   4  16       92.74       81.68      1.92 o
   3   4  16      149.52      147.11      1.85 o
   4   4  16       60.51       65.18      1.23 o
   5   4  16      127.39      117.15      1.65 o
   6   4  16       39.60       38.62      1.12 o
   7   4  16       10.96       15.49      0.85 o
   8   4  16       41.05       42.23      1.52 o
   9   4  16       35.10       33.31      1.25 o
  10   4  16       11.40        9.64      1.23 o
  11   4  16        1.69        1.60      1.54 o
  12   4  16       23.00       26.46      2.04 o
  13   4  16        5.01        7.32      2.11 o
   0   5  16      408.36      382.56      8.20 o
   1   5  16      472.03      450.17      4.60 o
   2   5  16       44.01       44.64      1.47 o
   3   5  16      505.54      480.62      5.46 o
   4   5  16       29.62       25.99      1.17 o
   5   5  16       87.94       87.93      1.75 o
   6   5  16       48.17       50.75      1.31 o
   7   5  16       27.86       31.88      1.47 o
   8   5  16       46.34       51.65      1.67 o
   9   5  16       24.74       25.14      1.30 o
  10   5  16        0.69        2.06      1.23 o
  11   5  16       10.73       13.05      1.58 o
  12   5  16        1.35        4.05      1.92 o
   0   6  16        0.64       -0.25      1.47 o
   1   6  16      176.75      163.04      2.76 o
   2   6  16      164.09      150.90      2.58 o
   3   6  16      172.86      160.76      2.64 o
   4   6  16       43.23       44.28      1.55 o
   5   6  16       34.08       35.62      1.64 o
   6   6  16        4.08        2.12      1.12 o
   7   6  16      118.81      113.22      2.21 o
   8   6  16        9.35       10.63      1.24 o
   9   6  16        7.94       11.31      1.39 o
  10   6  16        1.99        0.41      1.05 o
  11   6  16        8.88       13.17      1.48 o
  12   6  16        3.51        2.30      2.01 o
   0   7  16      275.80      251.78      5.33 o
   1   7  16       36.95       32.54      1.62 o
   2   7  16       10.29       10.59      1.36 o
   3   7  16       37.59       40.32      1.65 o
   4   7  16       60.72       68.49      2.10 o
   5   7  16       46.69       47.86      1.88 o
   6   7  16        6.40        4.98      1.39 o
   7   7  16       37.09       39.04      1.67 o
   8   7  16        7.74        7.54      1.46 o
   9   7  16        1.81        2.22      1.68 o
  10   7  16       49.22       51.70      2.19 o
  11   7  16        6.38        5.71      1.69 o
   0   8  16       98.18      102.37      3.72 o
   1   8  16       67.41       70.92      2.22 o
   2   8  16      115.80      109.01      2.55 o
   3   8  16       20.71       22.98      1.78 o
   4   8  16       14.63       11.79      1.66 o
   5   8  16        2.29        2.05      1.49 o
   6   8  16       11.59       15.76      1.76 o
   7   8  16       15.79       18.68      1.72 o
   8   8  16        7.61        7.46      1.70 o
   9   8  16       12.38       12.76      2.02 o
  10   8  16       25.99       30.93      2.27 o
   0   9  16      197.41      204.76      5.26 o
   1   9  16        1.97        1.03      1.48 o
   2   9  16        8.77       10.48      1.59 o
   3   9  16       20.41       28.09      2.00 o
   4   9  16       23.95       24.74      2.10 o
   5   9  16        7.54        2.69      1.88 o
   6   9  16       10.01       10.10      2.03 o
   7   9  16        2.15        2.26      1.63 o
   8   9  16       18.94       18.87      2.06 o
   9   9  16        9.07        9.88      1.72 o
   0  10  16       19.25       18.72      2.68 o
   1  10  16       49.83       54.23      2.38 o
   2  10  16       18.48       18.63      2.19 o
   3  10  16       19.20       17.98      2.20 o
   4  10  16        3.68        2.96      1.91 o
   5  10  16        2.52        2.99      2.07 o
   6  10  16       42.03       51.71      3.47 o
   7  10  16        9.05        7.82      2.05 o
   8  10  16        4.69        5.61      1.97 o
   0  11  16       38.42       46.18      3.57 o
   1  11  16        1.71        3.47      1.85 o
   2  11  16        1.03        2.16      2.50 o
   3  11  16       17.73       26.68      3.33 o
   4  11  16       24.77       32.07      2.53 o
   5  11  16        0.01       -2.16      2.16 o
   6  11  16        0.25       -1.19      2.31 o
   0  12  16       13.40        9.24      3.03 o
   1  12  16        0.21       -0.37      2.20 o
   2  12  16        0.97        3.42      2.43 o
   3  12  16       13.26       14.91      2.70 o
   4  12  16        0.35       -1.99      2.97 o
   2   0  17        3.11        0.31      0.69 o
   4   0  17      113.56      103.00      1.71 o
   6   0  17      555.33      531.99      5.97 o
   8   0  17      715.03      688.83      9.93 o
  10   0  17      205.62      205.64      5.05 o
  12   0  17       22.17       26.24      2.57 o
   1   1  17      116.81       99.41      1.31 o
   2   1  17      230.12      217.36      1.99 o
   3   1  17      322.80      313.93      2.43 o
   4   1  17      527.01      543.49      3.71 o
   5   1  17      433.44      426.14      3.03 o
   6   1  17       41.50       40.78      1.07 o
   7   1  17       25.37       20.45      0.85 o
   8   1  17       21.02       18.90      1.01 o
   9   1  17      141.38      140.45      2.46 o
  10   1  17       34.61       34.15      1.77 o
  11   1  17        1.56        3.05      1.41 o
  12   1  17        0.47        1.57      1.42 o
  13   1  17        5.80        6.00      1.60 o
   1   2  17      184.33      196.27      2.28 o
   2   2  17      419.66      427.51      3.83 o
   3   2  17       13.18       19.52      0.91 o
   4   2  17      448.33      451.13      3.24 o
   5   2  17      375.09      374.40      3.22 o
   6   2  17      264.88      251.06      2.43 o
   7   2  17      613.99      572.61      4.34 o
   8   2  17        4.75        4.08      0.75 o
   9   2  17      105.07      108.53      2.09 o
  10   2  17       67.24       65.99      2.22 o
  11   2  17       28.03       29.48      1.82 o
  12   2  17        9.17       11.07      1.64 o
  13   2  17        4.61        4.92      1.66 o
   1   3  17       58.11       56.18      1.27 o
   2   3  17        7.31       11.35      0.80 o
   3   3  17       45.83       48.12      1.08 o
   4   3  17      351.31      336.56      2.78 o
   5   3  17      516.13      485.71      3.73 o
   6   3  17       21.17       24.07      0.94 o
   7   3  17       86.78       76.78      1.36 o
   8   3  17      149.51      141.15      1.91 o
   9   3  17        1.44        1.65      1.08 o
  10   3  17       13.13       15.46      1.24 o
  11   3  17       33.82       34.49      1.99 o
  12   3  17        1.55        0.53      1.70 o
  13   3  17        7.43       10.39      1.93 o
   1   4  17       93.60       92.17      1.76 o
   2   4  17        7.97        3.95      0.83 o
   3   4  17      375.93      376.21      3.48 o
   4   4  17      233.71      217.27      2.24 o
   5   4  17      202.96      195.13      2.26 o
   6   4  17      120.29      131.55      1.86 o
   7   4  17       18.75       16.10      0.92 o
   8   4  17        1.68        0.66      0.83 o
   9   4  17       10.45       11.70      1.09 o
  10   4  17        1.08        0.45      1.17 o
  11   4  17        0.79       -1.34      1.55 o
  12   4  17       25.41       27.82      2.09 o
  13   4  17        1.61        4.99      2.12 o
   1   5  17       12.70       10.76      1.13 o
   2   5  17       77.03       64.20      1.71 o
   3   5  17      271.78      244.72      3.09 o
   4   5  17      256.52      231.55      2.85 o
   5   5  17      146.71      135.44      2.23 o
   6   5  17        1.21        2.10      0.92 o
   7   5  17       81.46       75.53      1.56 o
   8   5  17        9.57        8.60      1.04 o
   9   5  17        3.31        3.95      1.09 o
  10   5  17       29.51       31.45      1.90 o
  11   5  17       39.54       41.85      2.73 o
  12   5  17       34.57       38.02      2.45 o
   1   6  17       54.59       50.96      1.77 o
   2   6  17       97.71       96.76      2.14 o
   3   6  17       87.40       82.03      1.97 o
   4   6  17       46.28       42.10      1.67 o
   5   6  17       73.71       71.24      2.04 o
   6   6  17       11.27        7.02      1.16 o
   7   6  17       26.66       23.73      1.36 o
   8   6  17        2.68        1.03      1.14 o
   9   6  17        0.04       -1.35      1.35 o
  10   6  17        9.50       10.28      1.35 o
  11   6  17       14.29       15.38      1.72 o
  12   6  17        1.15       -1.51      2.20 o
   1   7  17      134.44      116.08      2.58 o
   2   7  17       22.10       22.15      1.92 o
   3   7  17       21.76       19.28      1.44 o
   4   7  17      265.55      256.04      3.88 o
   5   7  17       60.30       56.21      1.98 o
   6   7  17       62.85       60.71      2.35 o
   7   7  17       12.76       12.15      1.38 o
   8   7  17        2.72        5.29      1.47 o
   9   7  17        0.64        1.62      1.74 o
  10   7  17       10.75       12.83      1.76 o
  11   7  17       10.37        9.73      2.21 o
   1   8  17       39.14       36.54      1.82 o
   2   8  17       62.89       61.62      2.87 o
   3   8  17       24.49       20.18      1.77 o
   4   8  17       30.94       32.23      2.06 o
   5   8  17       32.33       34.68      2.00 o
   6   8  17       14.07       13.25      1.79 o
   7   8  17        4.37        2.68      1.51 o
   8   8  17       10.37       10.00      1.82 o
   9   8  17       16.18       16.74      1.79 o
  10   8  17        3.52        5.47      1.94 o
   1   9  17        4.60        7.09      1.66 o
   2   9  17       59.17       58.72      2.22 o
   3   9  17       18.33       15.87      1.87 o
   4   9  17        7.72        9.42      1.90 o
   5   9  17       28.41       30.73      2.57 o
   6   9  17        7.98        9.44      2.06 o
   7   9  17        3.13        2.90      1.69 o
   8   9  17       17.29       16.79      2.03 o
   9   9  17        3.80        2.25      1.55 o
   1  10  17        3.72        5.14      1.75 o
   2  10  17       67.36       67.07      2.91 o
   3  10  17        1.98        2.57      1.99 o
   4  10  17        4.66        5.22      2.21 o
   5  10  17       17.09       16.66      2.31 o
   6  10  17       20.52       18.92      2.61 o
   7  10  17       23.16       27.73      2.37 o
   8  10  17        2.91        2.35      1.54 o
   1  11  17       11.99        8.40      2.49 o
   2  11  17        1.80        4.08      2.31 o
   3  11  17        0.20        1.15      2.05 o
   4  11  17       11.52       15.43      2.37 o
   5  11  17        1.69       -2.16      2.16 o
   6  11  17        2.57        1.99      2.44 o
   1  12  17        3.70        3.16      2.26 o
   2  12  17       10.45       12.35      2.68 o
   3  12  17       19.73       17.67      2.75 o
   0   0  18     1810.13     1946.53     24.54 o
   2   0  18      357.51      394.59      4.64 o
   4   0  18      310.16      296.62      3.17 o
   6   0  18      141.22      116.68      2.32 o
   8   0  18       58.86       63.27      2.37 o
  10   0  18        1.10        3.88      2.21 o
  12   0  18        4.94        6.24      2.22 o
   0   1  18      234.40      217.29      2.77 o
   1   1  18       32.01       33.29      0.91 o
   2   1  18      281.37      268.67      2.42 o
   3   1  18      308.11      297.78      2.42 o
   4   1  18      185.54      175.92      1.70 o
   5   1  18      161.05      161.33      1.68 o
   6   1  18      142.32      113.80      1.61 o
   7   1  18       96.21       79.83      1.38 o
   8   1  18       52.90       46.86      1.23 o
   9   1  18       44.44       43.29      1.40 o
  10   1  18      105.15      109.70      2.76 o
  11   1  18        5.80        5.12      1.48 o
  12   1  18        1.96        0.44      1.50 o
  13   1  18        0.87        1.68      1.87 o
   0   2  18     1182.28     1179.39     12.22 o
   1   2  18      122.20      122.59      1.84 o
   2   2  18      177.13      159.53      1.89 o
   3   2  18        2.36        2.97      0.60 o
   4   2  18      538.45      516.34      4.06 o
   5   2  18       10.88       13.39      0.80 o
   6   2  18        7.75        5.03      0.76 o
   7   2  18      143.16      128.44      1.73 o
   8   2  18       66.77       68.16      1.38 o
   9   2  18        8.16        8.06      1.12 o
  10   2  18       36.78       34.25      1.78 o
  11   2  18        2.20       -0.17      1.46 o
  12   2  18        6.73        5.98      1.62 o
  13   2  18        3.59        0.83      1.75 o
   0   3  18      573.52      591.56      6.94 o
   1   3  18      415.45      384.59      3.59 o
   2   3  18     1484.79     1408.19     11.23 o
   3   3  18      243.55      232.49      2.47 o
   4   3  18       35.38       32.91      0.97 o
   5   3  18       14.95       14.12      0.86 o
   6   3  18       38.92       43.12      1.31 o
   7   3  18       18.64       19.29      1.18 o
   8   3  18       16.20       15.59      1.00 o
   9   3  18       74.41       77.49      2.58 o
  10   3  18        3.26        2.83      1.09 o
  11   3  18        0.87        2.48      1.57 o
  12   3  18        2.65        2.15      1.73 o
  13   3  18       24.94       31.24      3.89 o
   0   4  18      299.46      286.58      4.59 o
   1   4  18      558.19      548.42      5.07 o
   2   4  18      400.61      369.18      3.94 o
   3   4  18      167.66      166.94      2.25 o
   4   4  18       10.59        9.21      0.91 o
   5   4  18      105.21       98.75      1.89 o
   6   4  18       11.09        9.55      0.91 o
   7   4  18       10.32       12.35      0.93 o
   8   4  18       16.24       18.12      1.09 o
   9   4  18       27.71       30.64      1.34 o
  10   4  18       15.94       14.58      1.40 o
  11   4  18        8.42        7.81      1.77 o
  12   4  18        0.55        0.37      1.70 o
   0   5  18      427.63      435.53      7.56 o
   1   5  18      577.37      551.61      5.57 o
   2   5  18       35.98       32.34      1.47 o
   3   5  18      146.38      153.92      2.56 o
   4   5  18      229.29      223.75      2.96 o
   5   5  18       57.27       54.56      1.57 o
   6   5  18        8.65        9.27      1.19 o
   7   5  18        4.03        2.84      0.96 o
   8   5  18       12.32       16.07      1.21 o
   9   5  18       10.52       13.33      1.47 o
  10   5  18        5.39        8.64      1.44 o
  11   5  18        1.95        0.42      1.32 o
  12   5  18        2.46        4.01      2.07 o
   0   6  18      144.61      144.88      3.63 o
   1   6  18      372.71      354.56      4.36 o
   2   6  18       62.19       63.23      1.88 o
   3   6  18       83.02       77.05      1.97 o
   4   6  18       38.36       38.06      1.74 o
   5   6  18        4.87        6.43      1.24 o
   6   6  18        0.12       -1.28      1.28 o
   7   6  18       47.37       47.85      2.16 o
   8   6  18        1.10        0.50      1.21 o
   9   6  18        0.78        0.63      1.37 o
  10   6  18        4.65        3.70      1.25 o
  11   6  18        3.01        1.70      1.60 o
   0   7  18      253.74      232.28      5.30 o
   1   7  18      126.57      130.96      2.74 o
   2   7  18       70.56       72.90      2.13 o
   3   7  18        0.84       -0.76      1.25 o
   4   7  18       41.94       42.20      2.70 o
   5   7  18        0.56        1.02      1.40 o
   6   7  18       42.00       37.31      2.03 o
   7   7  18        1.58        2.23      1.42 o
   8   7  18       42.15       48.39      2.08 o
   9   7  18        8.05        7.12      1.46 o
  10   7  18       18.75       22.24      2.10 o
  11   7  18        0.58       -1.55      1.65 o
   0   8  18        8.24        1.55      2.77 o
   1   8  18        3.09        3.42      1.47 o
   2   8  18       58.60       58.04      2.10 o
   3   8  18        0.73       -1.50      1.50 o
   4   8  18       33.65       36.60      2.34 o
   5   8  18       23.12       26.48      1.92 o
   6   8  18        1.79        2.45      1.79 o
   7   8  18        5.25        5.64      1.59 o
   8   8  18        1.17        1.18      1.82 o
   9   8  18        6.93        7.28      1.47 o
  10   8  18        6.70        7.78      1.98 o
   0   9  18       67.35       73.36      3.88 o
   1   9  18       37.19       40.75      2.14 o
   2   9  18       38.09       36.85      1.99 o
   3   9  18       21.17       20.54      2.05 o
   4   9  18       36.48       39.91      2.53 o
   5   9  18       17.41       17.77      2.23 o
   6   9  18       19.97       20.37      2.29 o
   7   9  18        0.31        1.63      1.70 o
   8   9  18        9.59       12.72      1.61 o
   9   9  18        3.68        3.33      1.62 o
   0  10  18       75.80       84.76      4.71 o
   1  10  18       17.91       22.66      2.03 o
   2  10  18        2.71        3.04      1.98 o
   3  10  18        4.38        3.44      2.02 o
   4  10  18       23.92       26.00      2.35 o
   5  10  18       10.59       11.12      2.47 o
   6  10  18       15.16       14.61      2.57 o
   7  10  18        2.66        4.09      2.41 o
   0  11  18        2.50        7.68      2.84 o
   1  11  18        2.96        0.39      2.02 o
   2  11  18       11.69       14.02      2.56 o
   3  11  18       17.01       19.84      2.61 o
   4  11  18        3.72        2.86      2.62 o
   5  11  18       11.87       14.48      2.74 o
   0  12  18       13.03       17.27      3.90 o
   1  12  18       10.25       15.77      2.56 o
   2  12  18        2.48        2.83      2.53 o
   2   0  19      344.16      353.49      4.31 o
   4   0  19      120.53      127.99      1.99 o
   6   0  19      917.25      802.06      8.39 o
   8   0  19       11.00       10.82      1.46 o
  10   0  19      195.27      203.52      5.26 o
  12   0  19       14.10       14.93      3.22 o
   1   1  19      323.55      295.15      2.54 o
   2   1  19      277.45      265.38      2.39 o
   3   1  19      336.02      316.02      2.63 o
   4   1  19      258.04      242.71      2.15 o
   5   1  19      143.49      149.51      1.66 o
   6   1  19      202.83      183.62      2.26 o
   7   1  19       33.34       29.78      1.00 o
   8   1  19       14.24        9.85      0.85 o
   9   1  19        8.78        8.77      1.11 o
  10   1  19        0.40        1.90      1.45 o
  11   1  19       29.39       32.49      1.94 o
  12   1  19        7.37        8.74      1.69 o
  13   1  19        2.56        0.39      1.78 o
   1   2  19       93.55       91.12      1.59 o
   2   2  19      317.91      288.41      2.68 o
   3   2  19      264.92      253.00      2.48 o
   4   2  19      148.07      132.20      1.66 o
   5   2  19      570.16      530.94      4.02 o
   6   2  19       67.64       63.00      1.32 o
   7   2  19       28.71       26.26      1.00 o
   8   2  19       33.76       34.05      1.16 o
   9   2  19       23.88       23.76      1.41 o
  10   2  19       16.24       19.85      1.76 o
  11   2  19       18.97       21.96      1.99 o
  12   2  19       12.30       15.96      2.31 o
  13   2  19        0.71        2.04      2.15 o
   1   3  19      132.18      140.22      2.10 o
   2   3  19      914.24      864.15      6.84 o
   3   3  19      950.03      894.60      6.71 o
   4   3  19      137.23      142.02      1.86 o
   5   3  19      134.92      129.13      1.87 o
   6   3  19       31.72       31.07      1.16 o
   7   3  19       76.49       71.21      1.43 o
   8   3  19        1.65        2.89      0.91 o
   9   3  19       18.25       22.95      1.25 o
  10   3  19       21.03       20.18      1.39 o
  11   3  19       11.18        9.81      2.21 o
  12   3  19        1.78       -0.12      1.81 o
  13   3  19        5.04        7.59      2.40 o
   1   4  19       75.65       69.59      1.66 o
   2   4  19      775.02      705.61      8.63 o
   3   4  19      112.39      117.21      1.95 o
   4   4  19      572.94      587.63      4.97 o
   5   4  19      171.28      159.78      2.19 o
   6   4  19       22.89       19.19      1.11 o
   7   4  19      123.15      113.37      1.97 o
   8   4  19        0.70        0.30      0.98 o
   9   4  19        2.28        2.61      1.07 o
  10   4  19       17.66       19.51      1.51 o
  11   4  19        5.72        5.36      1.75 o
  12   4  19        7.75       13.51      2.67 o
   1   5  19       68.17       69.21      1.92 o
   2   5  19      159.78      153.06      2.51 o
   3   5  19       47.60       43.96      1.55 o
   4   5  19      435.48      408.03      4.62 o
   5   5  19       29.55       31.28      1.37 o
   6   5  19       99.81       99.45      2.15 o
   7   5  19       15.30       15.08      1.14 o
   8   5  19        8.66        6.50      1.13 o
   9   5  19        9.72       11.03      1.50 o
  10   5  19       20.06       21.06      2.27 o
  11   5  19        8.87       12.18      2.10 o
  12   5  19       36.59       43.69      2.79 o
   1   6  19      331.31      315.30      4.12 o
   2   6  19       61.82       56.31      1.88 o
   3   6  19      406.56      391.33      4.77 o
   4   6  19        4.00        3.58      1.43 o
   5   6  19       56.89       58.61      1.89 o
   6   6  19       39.47       35.70      1.82 o
   7   6  19        0.07       -0.99      1.13 o
   8   6  19       26.49       24.68      1.51 o
   9   6  19        0.19       -1.29      1.37 o
  10   6  19        8.84       11.21      1.50 o
  11   6  19        2.40        0.73      1.62 o
   1   7  19      147.27      147.07      2.94 o
   2   7  19       55.22       56.10      1.99 o
   3   7  19       40.20       35.44      1.81 o
   4   7  19       52.73       57.26      2.29 o
   5   7  19        5.41        5.22      1.52 o
   6   7  19        4.24        3.26      1.57 o
   7   7  19        5.15        3.21      1.42 o
   8   7  19        3.12        2.01      1.51 o
   9   7  19       31.42       33.64      1.81 o
  10   7  19       12.65       17.02      1.79 o
   1   8  19       16.58       17.01      1.69 o
   2   8  19       59.36       52.36      2.06 o
   3   8  19        5.49        5.19      1.62 o
   4   8  19       16.43       17.20      1.93 o
   5   8  19       10.74       12.36      1.89 o
   6   8  19       54.71       58.17      2.68 o
   7   8  19        3.31        1.46      1.61 o
   8   8  19       42.79       44.29      2.23 o
   9   8  19        9.46        9.10      1.60 o
  10   8  19        2.66        2.15      2.25 o
   1   9  19        3.33        4.55      1.64 o
   2   9  19        6.91        6.41      1.66 o
   3   9  19       23.01       22.91      2.15 o
   4   9  19       21.42       22.83      2.19 o
   5   9  19        0.24       -1.94      1.94 o
   6   9  19       27.62       32.59      2.52 o
   7   9  19        9.46       10.35      1.87 o
   8   9  19       47.61       59.91      2.19 o
   1  10  19        2.67        2.83      1.78 o
   2  10  19       15.13       18.39      2.27 o
   3  10  19        2.39        1.32      2.01 o
   4  10  19        5.12        4.45      2.05 o
   5  10  19       49.79       57.97      3.06 o
   6  10  19        9.42        7.41      2.48 o
   7  10  19       33.70       36.48      2.84 o
   1  11  19        1.32       -1.33      1.97 o
   2  11  19        2.05       -2.26      2.26 o
   3  11  19        2.76        3.35      2.42 o
   4  11  19        2.71        0.45      2.31 o
   5  11  19        4.34        6.35      2.69 o
   0   0  20      575.70      544.83      8.38 o
   2   0  20        6.10        2.58      0.94 o
   4   0  20       12.54       11.77      1.06 o
   6   0  20       34.10       37.19      1.66 o
   8   0  20      148.81      128.81      2.38 o
  10   0  20      100.63      111.61      4.16 o
  12   0  20        0.60        3.67      2.81 o
   0   1  20      476.83      404.09      5.26 o
   1   1  20      128.85      122.89      1.60 o
   2   1  20      684.42      664.39      4.73 o
   3   1  20       66.46       56.74      1.30 o
   4   1  20      357.67      323.08      2.71 o
   5   1  20       34.68       35.08      1.12 o
   6   1  20       60.87       62.05      1.33 o
   7   1  20        0.74        0.87      0.78 o
   8   1  20        4.96        3.21      0.86 o
   9   1  20       12.88       16.59      1.25 o
  10   1  20       35.78       35.48      2.14 o
  11   1  20       13.41        9.83      1.85 o
  12   1  20       30.63       29.60      2.21 o
  13   1  20        5.08        5.01      2.09 o
   0   2  20      919.69      924.66      9.55 o
   1   2  20        5.06        4.36      0.87 o
   2   2  20       19.57       19.75      0.98 o
   3   2  20      195.16      184.89      2.17 o
   4   2  20      140.41      132.16      1.74 o
   5   2  20        5.35        8.45      0.87 o
   6   2  20        9.22        8.41      0.94 o
   7   2  20       46.41       41.14      1.19 o
   8   2  20        7.52        8.33      0.96 o
   9   2  20       29.80       26.11      1.48 o
  10   2  20       16.89       19.05      1.42 o
  11   2  20       16.79       16.48      1.95 o
  12   2  20       12.94       16.54      2.07 o
  13   2  20        3.32        4.26      2.14 o
   0   3  20       50.66       49.09      1.98 o
   1   3  20      489.92      461.37      4.52 o
   2   3  20       49.03       47.49      1.47 o
   3   3  20       88.68       89.97      1.74 o
   4   3  20      258.17      226.82      2.54 o
   5   3  20      189.92      183.10      2.36 o
   6   3  20       12.44       17.03      1.09 o
   7   3  20       26.72       31.89      1.23 o
   8   3  20        5.67        6.06      1.02 o
   9   3  20       39.89       43.25      1.41 o
  10   3  20       14.81       19.23      1.42 o
  11   3  20       23.07       23.15      2.25 o
  12   3  20        0.92       -2.68      2.68 o
   0   4  20      532.70      501.85      6.80 o
   1   4  20      452.31      429.64      4.36 o
   2   4  20      257.92      251.01      3.12 o
   3   4  20        1.10        1.86      1.02 o
   4   4  20       20.84       19.28      1.20 o
   5   4  20       80.08       80.25      1.72 o
   6   4  20       58.57       52.34      1.92 o
   7   4  20       13.11        9.07      1.06 o
   8   4  20       42.54       41.17      1.52 o
   9   4  20       10.72       13.92      1.31 o
  10   4  20        7.91        7.43      1.53 o
  11   4  20       15.65       17.73      2.42 o
  12   4  20        1.00        0.88      2.06 o
   0   5  20       35.67       30.95      2.12 o
   1   5  20       50.21       42.63      1.63 o
   2   5  20        7.03        7.76      1.20 o
   3   5  20       32.31       33.62      1.66 o
   4   5  20       23.43       22.72      1.35 o
   5   5  20       58.38       51.67      1.72 o
   6   5  20       56.36       59.54      1.92 o
   7   5  20       12.53       11.26      1.16 o
   8   5  20       15.88       18.22      1.32 o
   9   5  20       20.53       26.08      1.69 o
  10   5  20        2.86        3.81      1.59 o
  11   5  20        4.65        9.12      1.58 o
   0   6  20       67.18       65.26      3.01 o
   1   6  20       98.37       98.34      2.36 o
   2   6  20       49.82       53.73      1.95 o
   3   6  20       20.32       26.52      1.51 o
   4   6  20        9.02        5.18      1.35 o
   5   6  20        3.03        0.30      1.33 o
   6   6  20       59.13       61.84      2.09 o
   7   6  20       10.49        9.76      1.35 o
   8   6  20       13.69       13.46      1.65 o
   9   6  20        0.78       -0.89      1.22 o
  10   6  20        0.19       -1.53      1.53 o
  11   6  20       11.23       17.24      1.89 o
   0   7  20       47.96       48.63      2.91 o
   1   7  20       90.27       90.72      2.65 o
   2   7  20        9.46        7.27      1.42 o
   3   7  20       13.00       13.24      1.56 o
   4   7  20       21.36       19.93      1.81 o
   5   7  20       11.25       10.71      1.65 o
   6   7  20        0.32       -0.75      1.58 o
   7   7  20        2.85        0.88      1.41 o
   8   7  20        9.85        9.81      1.59 o
   9   7  20        5.39        6.24      1.36 o
  10   7  20        5.92        7.20      1.69 o
   0   8  20       50.21       47.28      3.02 o
   1   8  20        2.80        0.62      1.49 o
   2   8  20       77.62       76.39      2.36 o
   3   8  20       19.45       16.79      1.83 o
   4   8  20       14.33       12.24      1.90 o
   5   8  20       33.72       38.74      2.32 o
   6   8  20        0.80        1.12      1.87 o
   7   8  20        2.26        0.73      1.52 o
   8   8  20        4.46        7.03      1.45 o
   9   8  20        3.22        2.03      1.48 o
   0   9  20      138.96      137.84      4.61 o
   1   9  20       15.88       12.71      1.83 o
   2   9  20       16.62       18.28      2.09 o
   3   9  20        3.03        1.36      1.90 o
   4   9  20        1.19       -0.18      1.86 o
   5   9  20        1.24       -1.06      2.01 o
   6   9  20        7.90       10.12      2.43 o
   7   9  20        3.79        3.81      2.04 o
   8   9  20        9.52       12.44      1.66 o
   0  10  20        5.51        9.45      2.72 o
   1  10  20        8.40        8.11      1.92 o
   2  10  20        4.97        8.35      2.12 o
   3  10  20        5.56        6.26      2.14 o
   4  10  20        0.88       -2.00      2.00 o
   5  10  20       36.81       52.07      3.28 o
   6  10  20        7.79       11.13      2.58 o
   0  11  20       33.66       31.73      3.40 o
   1  11  20       11.32        4.60      2.23 o
   2  11  20        2.11       -0.61      2.33 o
   3  11  20        6.52        6.86      2.52 o
   4  11  20        2.84       -1.35      2.30 o
   2   0  21      436.24      391.26      4.61 o
   4   0  21      136.38      127.26      2.77 o
   6   0  21      109.16       98.89      2.49 o
   8   0  21        2.33        2.69      1.12 o
  10   0  21        5.41        2.46      2.57 o
  12   0  21        5.28       -1.89      2.73 o
   1   1  21     1111.85     1041.46      7.23 o
   2   1  21      119.00      123.89      1.78 o
   3   1  21       83.82       87.91      1.51 o
   4   1  21      269.39      264.63      2.61 o
   5   1  21       69.16       61.62      1.32 o
   6   1  21      183.43      173.84      2.31 o
   7   1  21      107.34      103.06      1.81 o
   8   1  21        5.53        5.47      0.87 o
   9   1  21       20.50       17.11      1.22 o
  10   1  21       20.77       16.60      2.12 o
  11   1  21       18.70       18.38      2.27 o
  12   1  21        6.39        5.37      2.06 o
   1   2  21      104.85      105.40      1.89 o
   2   2  21      350.98      347.52      3.59 o
   3   2  21      263.15      259.77      2.68 o
   4   2  21      319.08      293.75      2.95 o
   5   2  21      222.84      202.91      2.39 o
   6   2  21       15.82       18.31      1.07 o
   7   2  21       11.26       10.78      1.03 o
   8   2  21        0.81        0.88      0.96 o
   9   2  21        6.05        3.94      1.16 o
  10   2  21        8.58       10.09      1.52 o
  11   2  21        7.58        8.27      2.14 o
  12   2  21        2.68        3.70      2.62 o
   1   3  21      512.29      483.57      4.74 o
   2   3  21       80.89       77.58      1.78 o
   3   3  21      109.25       95.86      1.88 o
   4   3  21       17.75       14.81      1.13 o
   5   3  21       25.34       24.50      1.22 o
   6   3  21       77.87       83.07      1.85 o
   7   3  21      111.88      107.23      1.95 o
   8   3  21       57.36       53.26      1.63 o
   9   3  21        1.69        0.89      0.95 o
  10   3  21       26.44       27.25      1.69 o
  11   3  21        9.11        6.97      2.06 o
  12   3  21        1.75        5.09      2.19 o
   1   4  21        0.75       -0.09      1.08 o
   2   4  21      205.41      200.14      2.81 o
   3   4  21      272.00      237.72      3.82 o
   4   4  21      130.97      113.03      2.24 o
   5   4  21       23.03       17.82      1.26 o
   6   4  21       13.82       16.44      1.35 o
   7   4  21       90.00       97.69      1.95 o
   8   4  21        0.25        1.56      1.12 o
   9   4  21       16.84       17.60      1.31 o
  10   4  21        6.01        4.58      1.53 o
  11   4  21        4.26        6.90      2.09 o
  12   4  21        6.06       11.30      2.30 o
   1   5  21      108.69      107.59      2.25 o
   2   5  21      192.25      183.01      2.80 o
   3   5  21       76.11       79.31      1.89 o
   4   5  21      139.29      137.14      2.57 o
   5   5  21        6.11        5.08      1.24 o
   6   5  21        2.37        4.29      1.23 o
   7   5  21       51.85       53.49      1.65 o
   8   5  21       16.02       15.33      1.47 o
   9   5  21        2.79        4.30      1.12 o
  10   5  21        7.17        8.77      1.70 o
  11   5  21       28.26       34.35      1.98 o
   1   6  21       98.88       96.69      2.39 o
   2   6  21        2.90        2.90      1.22 o
   3   6  21      233.35      227.12      3.53 o
   4   6  21        2.51        1.13      1.36 o
   5   6  21        4.89        3.00      1.39 o
   6   6  21       22.93       24.80      1.62 o
   7   6  21       18.85       17.46      1.48 o
   8   6  21       54.56       53.83      1.96 o
   9   6  21       27.01       28.10      1.60 o
  10   6  21       18.09       21.40      1.87 o
  11   6  21        1.92        0.29      1.70 o
   1   7  21        4.19        3.13      1.48 o
   2   7  21       25.02       21.26      1.62 o
   3   7  21       39.75       41.26      2.09 o
   4   7  21       29.13       26.18      1.89 o
   5   7  21       20.76       18.51      1.82 o
   6   7  21       34.09       35.99      2.11 o
   7   7  21        1.71       -1.43      1.43 o
   8   7  21       20.15       22.18      1.60 o
   9   7  21       32.77       36.07      2.00 o
  10   7  21        4.34        3.05      1.83 o
   1   8  21        2.98        0.82      1.49 o
   2   8  21       41.23       46.02      2.08 o
   3   8  21       18.98       18.27      1.92 o
   4   8  21       22.70       21.89      2.12 o
   5   8  21       13.28       12.82      1.96 o
   6   8  21       41.41       42.97      2.62 o
   7   8  21        6.95       10.37      1.72 o
   8   8  21       37.76       41.23      1.93 o
   9   8  21        3.43        3.53      1.51 o
   1   9  21        3.97        2.72      1.68 o
   2   9  21        7.11        7.96      2.01 o
   3   9  21        9.85        6.88      2.04 o
   4   9  21        0.17       -1.90      1.90 o
   5   9  21        3.25        5.65      2.22 o
   6   9  21       20.01       25.66      2.67 o
   7   9  21        8.52        7.49      2.10 o
   8   9  21       38.67       50.35      2.15 o
   1  10  21        1.44        3.16      1.81 o
   2  10  21        0.11       -0.97      2.01 o
   3  10  21        9.13        2.59      2.11 o
   4  10  21        3.83        3.00      2.27 o
   5  10  21       35.96       42.10      3.20 o
   6  10  21       18.04       16.98      2.76 o
   1  11  21        3.10        6.88      2.35 o
   2  11  21        0.55       -2.33      2.43 o
   3  11  21        0.51       -0.76      2.63 o
   0   0  22     1538.11     1490.04     19.51 o
   2   0  22      793.21      756.63      7.65 o
   4   0  22      612.00      573.56      6.18 o
   6   0  22       84.18       73.80      2.44 o
   8   0  22       55.51       48.08      1.85 o
  10   0  22       13.56       19.27      3.18 o
  12   0  22       19.76       26.56      3.62 o
   0   1  22      483.50      439.09      5.52 o
   1   1  22      113.92      123.63      1.98 o
   2   1  22      253.71      229.51      2.47 o
   3   1  22       68.61       74.80      1.48 o
   4   1  22      508.29      456.80      4.01 o
   5   1  22      271.91      250.47      2.81 o
   6   1  22      126.51      123.05      2.20 o
   7   1  22       44.08       37.86      1.33 o
   8   1  22        0.72        1.26      0.82 o
   9   1  22       47.69       43.31      1.73 o
  10   1  22       16.84       23.63      2.41 o
  11   1  22        0.09       -1.29      1.97 o
  12   1  22       20.01       24.31      2.49 o
   0   2  22       49.65       46.69      1.95 o
   1   2  22      449.64      426.32      4.05 o
   2   2  22      427.59      396.67      3.87 o
   3   2  22        9.79       17.74      1.07 o
   4   2  22       73.50       67.41      1.46 o
   5   2  22       94.81       88.12      1.75 o
   6   2  22       46.54       44.28      1.41 o
   7   2  22        0.68       -0.02      0.95 o
   8   2  22       23.88       24.13      1.05 o
   9   2  22        0.37       -0.02      0.97 o
  10   2  22        0.56        0.77      1.25 o
  11   2  22       19.35       29.02      2.89 o
  12   2  22        0.00        3.44      2.20 o
   0   3  22     1255.79     1157.31     16.47 o
   1   3  22      106.81      108.31      2.06 o
   2   3  22       76.55       69.95      1.74 o
   3   3  22       79.11       72.23      1.74 o
   4   3  22       61.15       56.82      1.57 o
   5   3  22        2.07        2.62      1.01 o
   6   3  22       82.55       74.38      1.79 o
   7   3  22        4.01        3.27      1.02 o
   8   3  22       36.99       37.82      1.37 o
   9   3  22       12.12       12.27      1.06 o
  10   3  22        5.09        3.29      1.44 o
  11   3  22       10.06       12.63      2.17 o
  12   3  22        2.19        1.54      2.19 o
   0   4  22      165.87      157.62      3.83 o
   1   4  22      201.58      179.00      2.70 o
   2   4  22      114.54      109.96      2.17 o
   3   4  22      140.91      147.51      2.56 o
   4   4  22      113.49      119.58      2.43 o
   5   4  22       29.29       32.36      1.45 o
   6   4  22       20.23       21.26      1.47 o
   7   4  22       11.45       11.25      1.50 o
   8   4  22       36.29       41.15      1.44 o
   9   4  22        3.79        4.41      1.31 o
  10   4  22        2.60        1.71      1.49 o
  11   4  22        2.01       -0.02      1.51 o
   0   5  22      137.23      134.03      4.53 o
   1   5  22      276.67      247.90      3.37 o
   2   5  22       33.74       32.92      1.55 o
   3   5  22       24.00       20.85      1.35 o
   4   5  22       12.28       14.40      1.37 o
   5   5  22        9.81        9.81      1.39 o
   6   5  22       49.13       51.42      2.09 o
   7   5  22       26.11       31.83      1.65 o
   8   5  22       34.83       36.32      1.55 o
   9   5  22       12.51       13.14      1.35 o
  10   5  22        1.99        1.66      1.41 o
  11   5  22       15.02       17.04      1.97 o
   0   6  22       36.96       30.31      2.35 o
   1   6  22        0.76        0.39      1.32 o
   2   6  22       65.78       59.43      1.95 o
   3   6  22       25.52       24.87      1.63 o
   4   6  22       90.31       93.90      2.32 o
   5   6  22       27.15       31.81      1.88 o
   6   6  22       67.95       70.15      2.21 o
   7   6  22       13.52       12.85      1.47 o
   8   6  22       14.12       13.77      1.35 o
   9   6  22        4.62        5.04      1.74 o
  10   6  22        0.35       -1.59      1.59 o
   0   7  22       17.32       15.82      2.41 o
   1   7  22        6.71        4.84      1.50 o
   2   7  22        8.05        7.68      1.50 o
   3   7  22        4.25        4.68      1.53 o
   4   7  22        5.84        7.23      1.70 o
   5   7  22        4.31        3.63      1.65 o
   6   7  22        6.54        6.32      1.72 o
   7   7  22        3.26        2.32      1.49 o
   8   7  22        1.75        1.86      1.32 o
   9   7  22        3.23        1.63      1.44 o
   0   8  22       11.44        7.38      2.34 o
   1   8  22        7.54        8.67      1.71 o
   2   8  22       23.56       25.11      2.03 o
   3   8  22       35.07       40.08      2.24 o
   4   8  22        6.23       10.49      1.98 o
   5   8  22        4.84        0.87      1.85 o
   6   8  22       46.26       46.13      2.45 o
   7   8  22       21.61       19.89      2.06 o
   8   8  22        9.65       12.48      1.55 o
   0   9  22       34.74       36.05      3.89 o
   1   9  22        9.31        8.41      1.82 o
   2   9  22        8.25        5.49      2.00 o
   3   9  22        8.85       11.67      2.28 o
   4   9  22        1.57        0.43      1.95 o
   5   9  22       18.03       20.92      3.21 o
   6   9  22       11.42        7.94      2.48 o
   7   9  22        2.81        4.75      1.97 o
   0  10  22        7.19       11.91      3.20 o
   1  10  22       16.60       16.75      2.26 o
   2  10  22        6.69        7.45      2.36 o
   3  10  22        8.16       12.77      2.55 o
   4  10  22        4.02        6.58      2.45 o
   5  10  22       13.12       10.30      2.71 o
   0  11  22       52.37       70.00      4.17 o
   1  11  22        5.23        3.77      2.36 o
   2  11  22        3.86        4.88      2.62 o
   2   0  23      108.71      117.62      2.52 o
   4   0  23      475.31      466.47      5.62 o
   6   0  23      147.32      143.71      3.31 o
   8   0  23       11.14        8.97      1.47 o
  10   0  23       21.09       29.52      3.51 o
  12   0  23        3.05       -0.18      2.97 o
   1   1  23       55.72       47.33      1.44 o
   2   1  23      321.94      291.51      3.09 o
   3   1  23      203.35      181.07      2.26 o
   4   1  23      102.49      101.61      1.83 o
   5   1  23       30.23       27.55      1.25 o
   6   1  23       62.62       63.05      1.69 o
   7   1  23       30.68       29.60      1.29 o
   8   1  23       10.48        7.17      0.94 o
   9   1  23       15.97       16.34      1.34 o
  10   1  23       18.74       16.75      1.72 o
  11   1  23        3.59        3.07      2.20 o
  12   1  23        3.25        4.50      2.23 o
   1   2  23      645.93      599.67      5.26 o
   2   2  23      649.52      606.17      5.30 o
   3   2  23       71.53       55.41      1.48 o
   4   2  23       36.53       33.84      1.33 o
   5   2  23       94.94       93.30      1.92 o
   6   2  23       94.73       93.71      2.05 o
   7   2  23       37.37       40.19      1.40 o
   8   2  23        6.02        3.63      1.05 o
   9   2  23        0.31       -0.90      0.90 o
  10   2  23        7.52        7.90      1.45 o
  11   2  23        2.09        1.93      2.14 o
  12   2  23       11.67       16.08      2.47 o
   1   3  23       35.29       32.04      1.38 o
   2   3  23       55.72       54.17      1.57 o
   3   3  23       46.75       43.85      1.52 o
   4   3  23        3.79        1.80      1.00 o
   5   3  23       91.72       82.86      2.00 o
   6   3  23      220.96      221.35      3.05 o
   7   3  23       26.44       31.11      1.43 o
   8   3  23       31.07       29.77      1.26 o
   9   3  23        0.39        0.97      1.01 o
  10   3  23        0.14        1.55      1.56 o
  11   3  23        1.85        2.77      2.06 o
   1   4  23      215.39      198.00      3.09 o
   2   4  23       13.67       13.63      1.26 o
   3   4  23       24.23       21.02      1.32 o
   4   4  23      132.00      127.22      2.95 o
   5   4  23       13.09       11.72      1.41 o
   6   4  23        3.24        3.27      1.28 o
   7   4  23       24.42       33.28      1.64 o
   8   4  23        5.20        8.14      1.22 o
   9   4  23        2.29        1.06      1.15 o
  10   4  23        6.49        4.05      1.64 o
  11   4  23        0.23       -1.25      1.37 o
   1   5  23       50.47       49.90      1.77 o
   2   5  23        3.81        1.97      1.21 o
   3   5  23       96.88       90.81      2.39 o
   4   5  23       70.99       73.77      2.08 o
   5   5  23       21.26       24.32      1.59 o
   6   5  23       31.31       32.68      2.01 o
   7   5  23       32.81       34.55      1.91 o
   8   5  23       10.67        9.19      1.35 o
   9   5  23       38.12       38.54      1.70 o
  10   5  23        0.17        1.52      1.47 o
  11   5  23       12.03       14.17      2.10 o
   1   6  23       81.18       83.12      2.23 o
   2   6  23       16.83       16.68      1.48 o
   3   6  23        9.86       12.76      1.44 o
   4   6  23       46.19       47.17      2.05 o
   5   6  23       27.34       25.99      1.82 o
   6   6  23       10.19       11.31      1.59 o
   7   6  23        2.91        2.41      1.39 o
   8   6  23       22.64       27.88      1.64 o
   9   6  23       28.76       25.31      1.72 o
  10   6  23       10.53       12.14      1.86 o
   1   7  23       14.31       13.88      1.67 o
   2   7  23       11.73       10.89      1.52 o
   3   7  23      121.03      127.54      3.06 o
   4   7  23      179.93      187.54      3.84 o
   5   7  23       13.58       10.97      1.67 o
   6   7  23       12.08       12.75      1.81 o
   7   7  23        1.02       -0.34      1.43 o
   8   7  23        5.63        6.11      1.42 o
   9   7  23       47.69       49.28      2.11 o
   1   8  23        8.30        6.85      2.13 o
   2   8  23        7.82        5.30      2.35 o
   3   8  23       32.93       32.58      2.38 o
   4   8  23        0.26        3.79      1.83 o
   5   8  23       14.10       20.92      2.26 o
   6   8  23       49.19       53.18      2.60 o
   7   8  23        9.02       12.44      1.89 o
   8   8  23       41.47       47.24      2.13 o
   1   9  23       12.01       14.79      1.98 o
   2   9  23        8.10        6.25      2.05 o
   3   9  23       12.22        8.68      2.15 o
   4   9  23        8.00        4.83      2.28 o
   5   9  23       20.15       25.94      2.84 o
   6   9  23        0.60        5.86      3.15 o
   7   9  23        5.99        7.80      2.07 o
   1  10  23       27.83       27.60      2.47 o
   2  10  23       19.82       19.42      2.70 o
   3  10  23       20.24       20.90      3.66 o
   4  10  23        8.28        4.29      2.46 o
   5  10  23       25.53       23.05      3.06 o
   0   0  24     2760.06     2543.63     35.67 o
   2   0  24       33.64       28.23      1.68 o
   4   0  24      373.93      352.58      4.74 o
   6   0  24       72.04       70.82      3.99 o
   8   0  24       16.96       20.84      1.62 o
  10   0  24        8.57       12.22      3.21 o
  12   0  24        5.39        9.29      3.28 o
   0   1  24      898.00      822.22     10.10 o
   1   1  24      384.43      369.78      3.76 o
   2   1  24       74.55       68.37      1.56 o
   3   1  24      101.49      100.80      1.90 o
   4   1  24      189.69      188.30      3.03 o
   5   1  24      164.04      151.73      2.48 o
   6   1  24       17.32       12.66      1.31 o
   7   1  24       15.71       16.37      1.25 o
   8   1  24        9.25        9.35      1.06 o
   9   1  24       14.47       16.97      1.42 o
  10   1  24       39.01       46.88      1.94 o
  11   1  24       10.60       11.91      2.34 o
  12   1  24        2.55        5.09      3.34 o
   0   2  24       94.07       93.97      2.88 o
   1   2  24      314.74      270.56      3.25 o
   2   2  24       25.41       29.51      1.31 o
   3   2  24       87.50       87.63      2.04 o
   4   2  24       45.80       35.62      1.35 o
   5   2  24        9.83        9.24      1.23 o
   6   2  24       57.37       49.41      1.71 o
   7   2  24        4.07        2.85      1.13 o
   8   2  24       26.14       26.98      1.37 o
   9   2  24       19.61       18.45      1.19 o
  10   2  24        0.16       -0.79      1.38 o
  11   2  24        2.88        4.01      2.23 o
   0   3  24      283.20      277.50      4.90 o
   1   3  24       71.96       63.49      1.69 o
   2   3  24       32.05       27.64      1.31 o
   3   3  24       62.87       52.25      1.67 o
   4   3  24      141.72      126.56      2.51 o
   5   3  24        4.54        7.57      1.27 o
   6   3  24       11.40       11.48      1.38 o
   7   3  24        9.60        8.94      1.34 o
   8   3  24        2.78        1.51      1.03 o
   9   3  24        2.15        0.20      1.14 o
  10   3  24       11.77       11.49      1.68 o
  11   3  24        4.13        4.81      2.18 o
   0   4  24       56.45       53.99      2.65 o
   1   4  24      131.30      121.94      2.46 o
   2   4  24       14.38       11.77      1.29 o
   3   4  24      141.73      125.48      2.43 o
   4   4  24       47.24       54.77      1.84 o
   5   4  24       10.61        8.50      1.42 o
   6   4  24       25.08       21.65      1.58 o
   7   4  24        3.24        3.60      1.33 o
   8   4  24       82.48       86.55      2.02 o
   9   4  24       13.91       15.14      1.43 o
  10   4  24       14.26       19.57      2.38 o
  11   4  24        5.49        3.47      2.38 o
   0   5  24      126.93      130.69      3.53 o
   1   5  24      113.42      113.05      2.54 o
   2   5  24       30.56       31.80      1.62 o
   3   5  24       18.78       23.32      1.60 o
   4   5  24       19.40       20.12      1.68 o
   5   5  24       10.52       10.81      1.49 o
   6   5  24       17.42       13.48      1.64 o
   7   5  24       39.56       44.42      1.90 o
   8   5  24       36.21       46.31      1.64 o
   9   5  24        0.97        0.26      1.36 o
  10   5  24        7.97        9.38      1.66 o
   0   6  24       22.35       22.95      2.35 o
   1   6  24        8.72        7.19      1.41 o
   2   6  24       30.59       33.46      1.97 o
   3   6  24        8.38        8.08      1.65 o
   4   6  24        1.94        1.19      1.54 o
   5   6  24        3.81        3.06      1.56 o
   6   6  24       15.87       20.47      1.75 o
   7   6  24       13.01       18.57      1.66 o
   8   6  24        2.81        0.82      1.38 o
   9   6  24        1.79        0.80      1.47 o
  10   6  24        2.95        1.52      1.90 o
   0   7  24        9.97       11.31      2.25 o
   1   7  24       38.98       35.46      1.85 o
   2   7  24        7.90        5.59      1.50 o
   3   7  24        8.35        6.77      1.60 o
   4   7  24        3.40        7.11      1.67 o
   5   7  24       25.26       25.33      1.96 o
   6   7  24       17.16       17.58      1.93 o
   7   7  24        4.67        5.92      1.76 o
   8   7  24        0.06       -0.69      1.42 o
   9   7  24        1.10        1.74      1.57 o
   0   8  24        4.77        0.06      2.28 o
   1   8  24        0.98        2.05      1.65 o
   2   8  24        4.19        5.26      1.86 o
   3   8  24        4.96        6.25      1.89 o
   4   8  24       11.78       16.06      2.05 o
   5   8  24       11.42       14.63      2.31 o
   6   8  24        5.83        9.76      1.99 o
   7   8  24       47.24       54.37      2.55 o
   8   8  24        5.40        4.45      1.56 o
   0   9  24        5.73       11.37      2.78 o
   1   9  24        7.52        8.31      1.94 o
   2   9  24        4.09        4.41      2.10 o
   3   9  24       11.11       10.16      2.43 o
   4   9  24        3.82        0.36      2.02 o
   5   9  24        9.90        8.65      2.67 o
   6   9  24        1.94        0.96      2.16 o
   0  10  24        1.23        1.83      2.76 o
   1  10  24        9.47       15.50      2.45 o
   2  10  24        1.64        4.41      2.38 o
   3  10  24        4.82        7.83      2.55 o
   4  10  24        6.52        6.26      2.32 o
   2   0  25       47.36       46.70      1.97 o
   4   0  25      116.49      115.03      2.67 o
   6   0  25      108.28      103.31      3.49 o
   8   0  25        2.56        3.26      1.63 o
  10   0  25        4.81        2.02      2.72 o
   1   1  25       74.90       75.85      1.81 o
   2   1  25      266.19      260.42      3.41 o
   3   1  25       13.29       11.50      1.14 o
   4   1  25       20.05       19.34      1.22 o
   5   1  25       54.38       55.62      1.67 o
   6   1  25       24.83       20.02      1.37 o
   7   1  25       34.56       35.02      1.48 o
   8   1  25       17.71       20.30      1.25 o
   9   1  25       11.07       14.56      1.27 o
  10   1  25       31.97       36.01      1.93 o
  11   1  25       16.39       24.83      2.66 o
   1   2  25       47.74       56.10      1.64 o
   2   2  25       96.34       90.22      1.88 o
   3   2  25      134.28      133.20      2.25 o
   4   2  25       18.85       24.33      1.36 o
   5   2  25       67.75       71.76      1.97 o
   6   2  25       22.93       22.14      1.52 o
   7   2  25       48.38       45.39      1.69 o
   8   2  25        5.10        6.14      1.11 o
   9   2  25        5.27        4.53      1.12 o
  10   2  25        6.70        7.62      1.85 o
  11   2  25       11.29       14.34      2.56 o
   1   3  25       74.10       69.40      1.91 o
   2   3  25       11.66       17.13      1.25 o
   3   3  25       41.63       42.02      1.55 o
   4   3  25       45.73       53.79      1.68 o
   5   3  25        7.42        8.40      1.32 o
   6   3  25      122.82      114.80      2.59 o
   7   3  25       16.54       20.50      1.54 o
   8   3  25       25.12       27.21      1.70 o
   9   3  25        9.72       10.61      1.37 o
  10   3  25        0.74        1.01      1.59 o
  11   3  25       16.11       23.60      2.58 o
   1   4  25        2.09        1.82      1.24 o
   2   4  25       35.36       36.13      1.71 o
   3   4  25        5.37        3.74      1.21 o
   4   4  25       23.33       29.44      1.57 o
   5   4  25        2.14        2.53      1.38 o
   6   4  25       11.07       11.84      1.60 o
   7   4  25        0.80        1.25      1.34 o
   8   4  25        5.66        6.85      1.27 o
   9   4  25       11.22        7.98      1.40 o
  10   4  25       10.94        8.59      1.89 o
   1   5  25       64.77       63.68      2.16 o
   2   5  25      112.64      116.05      2.58 o
   3   5  25       69.23       75.27      2.13 o
   4   5  25        2.39        1.42      1.40 o
   5   5  25       90.54       92.32      2.58 o
   6   5  25       66.70       70.95      2.39 o
   7   5  25        5.26        6.06      1.48 o
   8   5  25       14.58       15.50      1.56 o
   9   5  25        8.50        9.17      1.57 o
  10   5  25        6.68        6.38      1.70 o
   1   6  25        3.85        1.71      1.37 o
   2   6  25       13.10       12.23      1.46 o
   3   6  25       36.50       44.90      2.30 o
   4   6  25       86.96       90.09      2.71 o
   5   6  25       11.99       12.53      1.62 o
   6   6  25        0.98        0.80      1.62 o
   7   6  25       33.20       36.47      1.92 o
   8   6  25       16.37       16.80      1.63 o
   9   6  25       16.60       17.96      2.11 o
   1   7  25        4.59        3.40      1.50 o
   2   7  25       25.01       27.48      1.97 o
   3   7  25       18.80       26.19      2.00 o
   4   7  25       73.66       83.13      2.70 o
   5   7  25        7.64       10.58      2.09 o
   6   7  25        8.27        8.02      1.75 o
   7   7  25       12.88       15.56      1.84 o
   8   7  25        9.24        9.08      1.61 o
   1   8  25       13.00       12.39      1.73 o
   2   8  25        5.13        4.20      1.88 o
   3   8  25        8.38        7.62      1.86 o
   4   8  25       16.27       19.96      2.20 o
   5   8  25       16.23       17.36      2.76 o
   6   8  25       49.46       59.70      2.81 o
   7   8  25        5.05        5.55      1.80 o
   1   9  25        6.94        8.41      2.00 o
   2   9  25        4.59        4.43      2.19 o
   3   9  25       14.00       16.87      2.41 o
   4   9  25        1.54        1.04      2.17 o
   5   9  25        9.97        6.44      2.66 o
   1  10  25       23.44       26.65      2.69 o
   2  10  25       11.25       16.07      2.76 o
   3  10  25        6.11        1.65      2.29 o
   0   0  26      376.55      355.09      7.48 o
   2   0  26      338.64      300.59      4.55 o
   4   0  26       29.27       24.01      2.00 o
   6   0  26       53.27       42.80      3.35 o
   8   0  26       95.67       99.26      3.19 o
  10   0  26       11.40       14.31      1.90 o
   0   1  26      165.85      159.39      3.77 o
   1   1  26      267.42      241.76      3.10 o
   2   1  26       34.53       30.28      1.30 o
   3   1  26       40.42       35.19      1.44 o
   4   1  26       13.38       16.05      1.21 o
   5   1  26       54.39       49.41      1.83 o
   6   1  26       31.02       29.24      1.63 o
   7   1  26        2.89        0.66      1.15 o
   8   1  26        8.65        8.24      1.26 o
   9   1  26       11.95       13.06      1.21 o
  10   1  26        3.95        4.06      1.29 o
  11   1  26        8.54       16.36      2.65 o
   0   2  26      175.71      161.31      3.76 o
   1   2  26      225.54      205.35      3.00 o
   2   2  26      104.39      101.78      2.02 o
   3   2  26        7.76        5.89      1.11 o
   4   2  26       55.07       50.57      1.65 o
   5   2  26        4.92        4.34      1.25 o
   6   2  26        3.54        3.84      1.43 o
   7   2  26       22.80       22.13      1.58 o
   8   2  26        5.45        7.02      1.29 o
   9   2  26        2.03       -0.31      1.19 o
  10   2  26        1.04        2.67      1.64 o
  11   2  26       15.36       21.63      2.74 o
   0   3  26       87.59       80.71      2.84 o
   1   3  26       88.17       79.71      1.99 o
   2   3  26       82.05       84.59      2.02 o
   3   3  26        3.62        2.39      1.10 o
   4   3  26       18.84       18.30      1.35 o
   5   3  26       17.49       20.14      1.50 o
   6   3  26       26.02       21.78      1.71 o
   7   3  26       22.95       23.79      1.64 o
   8   3  26       15.74       19.11      1.53 o
   9   3  26        6.31        4.95      1.35 o
  10   3  26       15.18       16.99      1.98 o
   0   4  26       53.39       54.59      2.54 o
   1   4  26      175.49      167.65      2.82 o
   2   4  26       37.73       39.95      1.65 o
   3   4  26       14.39       13.09      1.43 o
   4   4  26       32.30       37.13      1.66 o
   5   4  26       44.63       42.65      1.83 o
   6   4  26        8.69        8.51      1.60 o
   7   4  26        0.43        0.24      1.37 o
   8   4  26       13.11       17.88      1.66 o
   9   4  26        4.39        5.80      1.45 o
  10   4  26        0.52       -1.53      1.81 o
   0   5  26       52.78       59.49      2.91 o
   1   5  26       12.48       12.84      1.58 o
   2   5  26       29.46       28.14      1.72 o
   3   5  26       20.09       22.20      1.72 o
   4   5  26       20.41       18.54      1.67 o
   5   5  26        5.89        8.63      1.58 o
   6   5  26       81.83       81.45      2.59 o
   7   5  26        4.65        4.92      1.52 o
   8   5  26       17.52       18.83      1.63 o
   9   5  26        1.30        1.36      1.53 o
   0   6  26        0.60        4.38      1.93 o
   1   6  26       43.00       40.02      2.55 o
   2   6  26       18.19       18.01      1.75 o
   3   6  26        4.43        3.21      1.56 o
   4   6  26        7.17        6.49      1.69 o
   5   6  26        3.94        1.65      1.67 o
   6   6  26        0.86        3.81      1.70 o
   7   6  26       11.47       14.26      1.86 o
   8   6  26        1.79        1.38      1.47 o
   9   6  26        2.60        0.10      1.58 o
   0   7  26        5.86        4.40      2.32 o
   1   7  26       33.72       35.99      2.23 o
   2   7  26       16.85       17.51      1.82 o
   3   7  26       12.52       17.95      1.98 o
   4   7  26        8.33        8.80      1.95 o
   5   7  26       36.84       42.18      2.59 o
   6   7  26       23.28       30.44      2.89 o
   7   7  26       18.83       22.24      2.08 o
   8   7  26       16.85       17.37      1.77 o
   0   8  26        3.49        3.72      2.42 o
   1   8  26        4.99        9.36      1.75 o
   2   8  26       17.34       16.72      2.07 o
   3   8  26       18.00       24.22      2.30 o
   4   8  26        7.18       11.20      2.00 o
   5   8  26       10.41       16.78      2.34 o
   6   8  26        5.15        6.77      2.09 o
   0   9  26        7.14        8.32      2.61 o
   1   9  26       25.23       35.01      2.38 o
   2   9  26        0.82        0.17      2.19 o
   3   9  26        4.80        1.28      2.57 o
   4   9  26        9.07        9.35      2.24 o
   5   9  26        7.37        6.91      2.34 o
   0  10  26       18.80       34.16      3.58 o
   1  10  26        4.70        8.81      2.50 o
   2   0  27      195.40      176.79      3.52 o
   4   0  27       36.17       38.71      3.60 o
   6   0  27       63.49       63.66      3.04 o
   8   0  27       27.98       32.12      2.26 o
  10   0  27        9.65       11.91      1.94 o
   1   1  27       70.53       65.72      2.21 o
   2   1  27       10.25        7.48      1.15 o
   3   1  27        4.02        4.31      1.10 o
   4   1  27       39.19       36.40      1.50 o
   5   1  27       22.56       21.33      1.52 o
   6   1  27       70.28       73.80      2.29 o
   7   1  27       65.80       67.60      2.11 o
   8   1  27       20.96       20.36      1.47 o
   9   1  27        0.52        0.06      1.24 o
  10   1  27        3.12        3.17      1.44 o
   1   2  27      146.63      147.58      2.63 o
   2   2  27      190.72      190.19      2.78 o
   3   2  27        7.20        7.87      1.17 o
   4   2  27        1.21        1.00      1.16 o
   5   2  27        4.33        5.10      1.35 o
   6   2  27       21.78       21.80      1.70 o
   7   2  27        4.55        5.20      1.40 o
   8   2  27       11.98       10.41      1.41 o
   9   2  27       18.11       16.78      1.52 o
  10   2  27       17.45       21.27      2.15 o
   1   3  27       30.67       29.73      1.53 o
   2   3  27       56.55       59.19      1.84 o
   3   3  27       48.29       48.01      1.65 o
   4   3  27        1.37       -1.13      1.13 o
   5   3  27       11.00       11.46      1.48 o
   6   3  27       38.02       32.51      1.90 o
   7   3  27       31.89       32.05      1.81 o
   8   3  27        7.18        5.15      1.38 o
   9   3  27       13.58       13.58      1.54 o
  10   3  27       11.81       11.33      2.03 o
   1   4  27       19.30       22.29      1.54 o
   2   4  27       28.35       30.46      1.59 o
   3   4  27       13.70       13.20      1.42 o
   4   4  27       67.45       62.17      1.99 o
   5   4  27       14.66       15.14      1.59 o
   6   4  27        2.60        0.99      1.52 o
   7   4  27       15.78       13.19      1.99 o
   8   4  27       11.97       12.91      1.57 o
   9   4  27       16.66       13.80      1.68 o
  10   4  27       10.28        9.98      2.06 o
   1   5  27       13.98       16.18      1.58 o
   2   5  27       54.29       62.31      2.32 o
   3   5  27       11.08       11.50      1.64 o
   4   5  27        0.48        0.13      1.57 o
   5   5  27       11.50       10.16      1.73 o
   6   5  27       33.24       38.54      2.17 o
   7   5  27        5.28        4.50      1.69 o
   8   5  27        9.01       10.64      1.61 o
   9   5  27        7.93        6.69      1.65 o
   1   6  27       14.17       16.86      1.79 o
   2   6  27       19.56       24.87      1.95 o
   3   6  27       97.23      105.34      2.92 o
   4   6  27        7.61        4.96      1.76 o
   5   6  27       37.10       45.83      2.35 o
   6   6  27        9.34       10.83      1.84 o
   7   6  27        4.77        5.79      1.80 o
   8   6  27       14.75       15.37      1.72 o
   1   7  27        5.42       10.71      1.63 o
   2   7  27        6.29        7.18      1.83 o
   3   7  27        5.68        2.00      1.74 o
   4   7  27       13.32       15.53      2.10 o
   5   7  27        2.80        5.80      1.88 o
   6   7  27        2.79        0.21      1.89 o
   7   7  27        6.77        7.08      2.10 o
   1   8  27        3.17        3.25      1.70 o
   2   8  27       13.61       15.83      2.09 o
   3   8  27       11.19       11.18      2.06 o
   4   8  27        8.59        8.96      2.20 o
   5   8  27        3.82        7.74      2.27 o
   6   8  27        1.97        0.37      1.88 o
   1   9  27        1.53        5.88      2.08 o
   2   9  27        7.34       11.85      2.35 o
   3   9  27        2.16       -0.93      2.08 o
   4   9  27        2.03        0.07      2.02 o
   0   0  28      164.55      153.49      5.03 o
   2   0  28       25.32       25.51      2.04 o
   4   0  28        8.86        7.52      1.94 o
   6   0  28       69.93       79.47      4.09 o
   8   0  28       57.08       66.89      3.11 o
  10   0  28       34.29       42.66      2.65 o
   0   1  28      107.07      105.72      3.21 o
   1   1  28       38.23       36.86      1.78 o
   2   1  28       48.94       49.32      1.71 o
   3   1  28       22.71       20.40      1.38 o
   4   1  28       10.32        8.78      1.31 o
   5   1  28        1.55        1.00      1.41 o
   6   1  28        3.94        4.89      1.53 o
   7   1  28       20.65       23.41      1.78 o
   8   1  28        0.26       -0.25      1.33 o
   9   1  28        2.47        2.58      1.39 o
  10   1  28        7.44       11.69      1.57 o
   0   2  28       31.76       29.89      2.18 o
   1   2  28       11.32        8.17      1.30 o
   2   2  28        4.29        4.31      1.19 o
   3   2  28       33.55       33.36      1.50 o
   4   2  28       28.85       25.21      1.52 o
   5   2  28       23.51       26.03      1.82 o
   6   2  28        3.96        2.00      1.47 o
   7   2  28        0.83       -1.60      1.60 o
   8   2  28        0.52        2.84      1.37 o
   9   2  28       12.83       16.95      1.59 o
  10   2  28        5.14        5.06      2.20 o
   0   3  28       16.09       16.10      1.98 o
   1   3  28       22.59       23.25      1.48 o
   2   3  28       47.95       49.17      1.86 o
   3   3  28       34.87       31.85      1.58 o
   4   3  28        3.48        1.84      1.27 o
   5   3  28       18.08       17.99      1.65 o
   6   3  28       29.29       32.81      1.97 o
[truncated: 21,074 more chars]
